# Supplementary material for: Redetermination of 5-iodo­uracil
Source: Acta Crystallogr Sect E Struct Rep Online. 2008 Jan 4;64(Pt 2):o365. doi: 10.1107/S1600536807068043 (PMC2960322; doi:10.1107/S1600536807068043)
Supplement: Supplementary file 2 [file e-64-0o365-Isup2.hkl]

#
# h,k,l, Fc-squared, Fo-squared, sigma(Fo-squared) and status flag
#
data_I
_shelx_title '  5IUrac'
_shelx_refln_list_code          4
_shelx_F_calc_maximum      111.49
_exptl_crystal_F_000       220.00
_reflns_d_resolution_high  0.6638
 
loop_
 _symmetry_equiv_pos_as_xyz
 'x, y, z'
 '-x, y+1/2, -z'
 
_cell_length_a     4.8965
_cell_length_b     4.4592
_cell_length_c    14.2167
_cell_angle_alpha  90.000
_cell_angle_beta   92.341
_cell_angle_gamma  90.000
 
_shelx_F_squared_multiplier     1.000
 
loop_
 _refln_index_h
 _refln_index_k
 _refln_index_l
 _refln_F_squared_calc
 _refln_F_squared_meas
 _refln_F_squared_sigma
 _refln_observed_status
   0  -6   0      105.08      117.97      8.10 o
   1  -6   0        2.04        1.54      1.46 o
   2  -6   0       14.10       13.37      3.57 o
   1  -5   0      209.59      210.21      3.43 o
   2  -5   0        1.68        0.28      0.83 o
   3  -5   0       34.81       30.98      2.58 o
   4  -5   0        1.58        1.81      2.31 o
   0  -4   0      506.37      478.21      7.47 o
   1  -4   0       12.97       11.80      1.29 o
   2  -4   0      278.72      278.36      4.58 o
   3  -4   0        0.04       -0.34      0.73 o
   4  -4   0       41.87       39.55      2.22 o
   5  -4   0        2.39        0.34      0.75 o
   1  -3   0     1109.75     1065.44      7.69 o
   2  -3   0       14.21       13.25      0.67 o
   3  -3   0      176.04      183.33      1.76 o
   4  -3   0        0.94        1.85      0.76 o
   5  -3   0       24.45       21.07      1.74 o
   6  -3   0        8.38        6.89      3.54 o
   0  -2   0     6108.69     5407.03     55.48 o
   1  -2   0      178.36      182.16      1.32 o
   2  -2   0     1869.06     1854.33      9.52 o
   3  -2   0        0.52        0.70      0.25 o
   4  -2   0      276.30      287.13      1.93 o
   5  -2   0        9.46        8.56      1.30 o
   6  -2   0        3.59        3.43      2.09 o
   1  -1   0     5119.61     4928.65     46.09 o
   2  -1   0      213.88      228.99      2.75 o
   3  -1   0      931.54      927.29      5.39 o
   4  -1   0       18.61       16.78      0.76 o
   5  -1   0       26.74       24.56      1.16 o
   6  -1   0       25.17       24.98      2.79 o
   7  -1   0       15.27       14.54      5.09 o
   1   0   0        1.58        2.29      0.11 o
   2   0   0     3224.87     3144.67     15.66 o
   3   0   0        0.50        1.94      0.28 o
   4   0   0      413.92      431.16      2.52 o
   5   0   0      174.21      174.55      2.58 o
   6   0   0       33.85       31.91      2.49 o
   7   0   0        1.07        1.63      2.83 o
   1   1   0     4819.03     4722.38     49.55 o
   2   1   0      215.82      231.33      3.69 o
   3   1   0      981.37     1004.01      5.90 o
   4   1   0       18.43       15.78      0.82 o
   5   1   0       21.55       18.90      1.29 o
   6   1   0       25.23       24.16      2.35 o
   7   1   0       15.08       19.52      8.34 o
   0   2   0     6155.17     5868.74     49.87 o
   1   2   0      177.84      190.56      0.85 o
   2   2   0     1819.49     1812.28      9.69 o
   3   2   0        0.40        0.88      0.37 o
   4   2   0      283.37      292.32      2.35 o
   5   2   0        9.29        7.63      1.43 o
   6   2   0        2.87        2.80      1.60 o
   1   3   0     1073.84     1030.86      5.70 o
   2   3   0       14.91       12.64      0.83 o
   3   3   0      186.02      195.00      2.49 o
   4   3   0        0.83        1.19      0.75 o
   5   3   0       22.74       19.00      2.25 o
   6   3   0        8.49        7.75      2.77 o
   0   4   0      519.53      502.62      3.70 o
   1   4   0       12.89       14.35      1.18 o
   2   4   0      290.59      288.58      2.86 o
   3   4   0        0.05        0.91      0.85 o
   4   4   0       43.08       40.71      1.76 o
   5   4   0        2.47        0.52      1.19 o
   1   5   0      218.03      215.15      2.31 o
   2   5   0        1.82        0.13      0.47 o
   3   5   0       35.34       35.36      2.76 o
   4   5   0        1.47        0.79      1.33 o
   0   6   0       97.97       93.44      3.29 o
   1   6   0        2.04        1.39      0.66 o
   2   6   0       14.49       14.97      2.47 o
  -2  -6   1       26.72       27.00      3.87 o
  -1  -6   1       14.90       15.97      5.56 o
   0  -6   1       19.85       23.04      5.27 o
   1  -6   1       19.70       16.49      4.70 o
   2  -6   1       17.20       16.33      3.39 o
  -4  -5   1        8.89        6.09      3.31 o
  -3  -5   1       38.49       38.24      2.74 o
  -2  -5   1       26.60       19.83      2.21 o
  -1  -5   1       74.74       77.18      1.94 o
   0  -5   1       91.42       93.27      3.63 o
   1  -5   1      117.92      110.08      1.96 o
   2  -5   1       63.11       61.48      2.12 o
   3  -5   1       17.09       12.38      2.52 o
   4  -5   1        2.79        3.46      2.39 o
  -5  -4   1        4.13        2.53      2.11 o
  -4  -4   1       23.12       19.53      2.19 o
  -3  -4   1        8.43        6.53      1.68 o
  -2  -4   1      136.95      140.83      3.11 o
  -1  -4   1      200.71      187.50      3.44 o
   0  -4   1      373.84      367.07      4.31 o
   1  -4   1      116.86      112.75      1.89 o
   2  -4   1      315.23      298.67      4.40 o
   3  -4   1       17.23       15.72      1.51 o
   4  -4   1       11.34       10.95      2.14 o
   5  -4   1        1.53        0.72      1.56 o
  -6  -3   1        2.96        4.11      3.34 o
  -5  -3   1        3.50        4.16      1.61 o
  -4  -3   1       37.34       35.22      1.17 o
  -3  -3   1      225.13      230.34      2.03 o
  -2  -3   1      236.60      227.33      1.95 o
  -1  -3   1     1526.71     1498.84      7.48 o
   0  -3   1      233.99      218.39      2.18 o
   1  -3   1     1106.54     1101.77      8.09 o
   2  -3   1      304.33      313.01      2.60 o
   3  -3   1      191.30      196.85      1.73 o
   4  -3   1       27.72       27.70      1.28 o
   5  -3   1       31.90       32.15      1.67 o
   6  -3   1        4.64        4.86      2.39 o
  -6  -2   1        8.22        6.99      2.58 o
  -5  -2   1       57.67       57.66      1.29 o
  -4  -2   1      131.73      133.76      1.41 o
  -3  -2   1      181.94      181.30      1.36 o
  -2  -2   1     1001.70      974.93      5.15 o
  -1  -2   1     1717.57     1687.96      8.70 o
   0  -2   1     1744.59     1588.87      6.98 o
   1  -2   1      810.69      815.96      2.98 o
   2  -2   1     1269.43     1250.92      4.05 o
   3  -2   1       73.86       72.80      0.83 o
   4  -2   1       49.48       51.73      0.89 o
   5  -2   1       10.32        8.54      1.34 o
   6  -2   1        4.30        4.57      1.97 o
  -7  -1   1        3.00        0.79      6.39 o
  -6  -1   1        6.48        4.14      2.29 o
  -5  -1   1      100.94      100.98      1.49 o
  -4  -1   1       24.88       26.20      0.72 o
  -3  -1   1     1357.65     1358.34      6.65 o
  -2  -1   1      636.59      593.61      6.63 o
  -1  -1   1     2589.65     2447.46      9.12 o
   0  -1   1     3127.03     2857.11     15.70 o
   1  -1   1    12253.82    13370.44    192.66 o
   2  -1   1     2228.06     2215.20     10.61 o
   3  -1   1      901.52      917.08      3.09 o
   4  -1   1       44.09       41.40      0.72 o
   5  -1   1       45.33       45.73      1.16 o
   6  -1   1       56.04       52.88      2.77 o
   7  -1   1        2.53        6.06      5.46 o
  -7   0   1        1.08        0.66      1.36 o
  -6   0   1       49.34       46.12      2.48 o
  -5   0   1      224.70      249.47      3.56 o
  -4   0   1      167.24      157.33      1.39 o
  -3   0   1      494.24      475.24      2.75 o
  -2   0   1     2673.21     2552.81     10.22 o
  -1   0   1     5015.30     5053.87     78.22 o
   1   0   1     4901.27     4792.19     65.29 o
   2   0   1     1646.44     1548.25      3.53 o
   3   0   1      339.75      318.47      1.68 o
   4   0   1      210.17      229.94      1.95 o
   5   0   1        1.05        0.53      0.38 o
   6   0   1       10.76       11.31      2.57 o
   7   0   1        2.20        4.22      4.81 o
  -7   1   1        2.85        4.99     13.88 o
  -6   1   1        5.76        4.20      1.99 o
  -5   1   1       96.52       95.73      1.30 o
  -4   1   1       15.43       16.32      0.77 o
  -3   1   1     1345.94     1346.34      4.78 o
  -2   1   1      643.87      619.47      4.23 o
  -1   1   1     2584.83     2474.32     11.48 o
   0   1   1     2996.65     2721.92     30.47 o
   1   1   1    12428.93    13422.12    213.26 o
   2   1   1     2179.29     2155.67     10.31 o
   3   1   1      872.10      885.31      5.03 o
   4   1   1       43.64       40.38      0.83 o
   5   1   1       48.89       49.32      1.24 o
   6   1   1       56.61       53.93      2.83 o
   7   1   1        2.92        1.29      6.73 o
  -6   2   1        8.74        7.14      2.33 o
  -5   2   1       58.85       58.35      1.54 o
  -4   2   1      110.72      112.20      1.24 o
  -3   2   1      199.81      203.78      2.45 o
  -2   2   1     1067.09     1059.15      7.42 o
  -1   2   1     1694.22     1678.09      7.85 o
   0   2   1     1744.86     1633.80      8.65 o
   1   2   1      736.65      749.86      4.31 o
   2   2   1     1175.73     1199.27     10.97 o
   3   2   1       80.37       79.82      0.91 o
   4   2   1       57.26       58.46      0.98 o
   5   2   1        9.99        7.67      1.55 o
   6   2   1        4.37        3.83      2.01 o
  -6   3   1        2.69        3.40      2.43 o
  -5   3   1        2.49        2.15      1.45 o
  -4   3   1       33.43       31.80      1.20 o
  -3   3   1      226.67      237.03      3.98 o
  -2   3   1      239.85      228.94      2.87 o
  -1   3   1     1518.01     1485.22      7.88 o
   0   3   1      210.04      203.48      1.14 o
   1   3   1     1138.00     1125.89      6.11 o
   2   3   1      314.72      323.45      1.56 o
   3   3   1      191.62      197.05      2.08 o
   4   3   1       26.44       25.69      1.22 o
   5   3   1       33.77       32.63      1.87 o
   6   3   1        4.87        3.96      3.16 o
  -5   4   1        4.89        3.74      2.86 o
  -4   4   1       25.41       23.58      1.75 o
  -3   4   1        8.01        6.77      1.52 o
  -2   4   1      138.15      143.28      2.08 o
  -1   4   1      209.95      204.35      2.92 o
   0   4   1      365.73      358.94      1.83 o
   1   4   1      126.02      125.29      1.67 o
   2   4   1      315.63      299.66      3.11 o
   3   4   1       20.42       20.60      1.48 o
   4   4   1       10.68        8.86      1.95 o
   5   4   1        1.35        1.02      1.23 o
  -4   5   1        9.80        8.40      2.15 o
  -3   5   1       38.38       39.17      2.73 o
  -2   5   1       28.98       24.50      1.81 o
  -1   5   1       80.77       84.49      2.05 o
   0   5   1       89.96       87.89      1.28 o
   1   5   1      108.24      102.01      1.53 o
   2   5   1       66.64       65.89      1.77 o
   3   5   1       17.01       14.65      2.21 o
   4   5   1        3.58        4.61      2.45 o
  -2   6   1       27.68       29.47      2.52 o
  -1   6   1       14.86       12.45      2.54 o
   0   6   1       22.27       23.39      2.84 o
   1   6   1       17.96       15.88      3.40 o
   2   6   1       17.81       16.07      2.87 o
  -2  -6   2        8.92        8.62      4.22 o
  -1  -6   2       37.48       42.71      6.06 o
   0  -6   2        1.93        1.76      3.07 o
   1  -6   2       31.06       31.98      5.39 o
   2  -6   2        2.63        1.63      3.04 o
  -4  -5   2       14.62       11.64      3.35 o
  -3  -5   2        0.54        1.73      1.94 o
  -2  -5   2       54.18       51.33      2.28 o
  -1  -5   2       28.07       27.91      2.10 o
   0  -5   2      118.35      130.36      3.36 o
   1  -5   2        3.52        0.94      0.54 o
   2  -5   2       46.36       44.21      2.12 o
   3  -5   2        9.71        6.45      2.67 o
   4  -5   2       17.99       18.98      3.28 o
  -5  -4   2        0.54        0.75      1.19 o
  -4  -4   2       18.79       18.63      2.35 o
  -3  -4   2      153.77      145.18      2.84 o
  -2  -4   2       56.82       55.05      1.45 o
  -1  -4   2      417.08      422.83      7.84 o
   0  -4   2      195.28      193.72      1.96 o
   1  -4   2      503.34      509.89      6.05 o
   2  -4   2       57.68       53.06      1.04 o
   3  -4   2      152.05      163.15      2.13 o
   4  -4   2        6.24        6.34      1.73 o
   5  -4   2        7.82        8.98      3.10 o
  -6  -3   2        5.44        2.80      1.00 o
  -5  -3   2       13.63       12.79      2.31 o
  -4  -3   2       98.61      102.65      1.44 o
  -3  -3   2       66.44       70.71      0.93 o
  -2  -3   2      350.97      355.55      2.43 o
  -1  -3   2       97.01       98.67      0.77 o
   0  -3   2     2090.73     2047.77      8.90 o
   1  -3   2      103.71       93.79      1.63 o
   2  -3   2      627.21      641.95      3.05 o
   3  -3   2      242.68      238.88      1.74 o
   4  -3   2       34.69       33.46      1.24 o
   5  -3   2        1.40        1.61      1.08 o
   6  -3   2        0.91        1.45      1.06 o
  -6  -2   2        0.12        0.53      0.76 o
  -5  -2   2        5.16        5.18      2.10 o
  -4  -2   2       68.12       69.88      1.20 o
  -3  -2   2      502.08      519.47      1.75 o
  -2  -2   2      420.07      415.11      1.75 o
  -1  -2   2     2408.11     2301.49     11.32 o
   0  -2   2      924.57      908.19      5.36 o
   1  -2   2     2679.28     2522.48     13.11 o
   2  -2   2     1010.03     1023.31      6.09 o
   3  -2   2      886.92      926.57      2.30 o
   4  -2   2       49.32       50.26      0.91 o
   5  -2   2       16.63       15.38      1.30 o
   6  -2   2        2.23        0.88      0.42 o
  -7  -1   2        0.50       -0.18      2.21 o
  -6  -1   2        3.46        1.77      2.07 o
  -5  -1   2       45.78       47.24      1.43 o
  -4  -1   2      807.62      833.46      5.74 o
  -3  -1   2       44.20       43.71      0.59 o
  -2  -1   2     3146.57     3002.23     10.38 o
  -1  -1   2     1169.87     1072.57      7.36 o
   0  -1   2     7789.46     7432.89    154.17 o
   1  -1   2      242.29      260.19      1.38 o
   2  -1   2     2118.72     2057.52      8.11 o
   3  -1   2       21.06       21.56      0.39 o
   4  -1   2      219.29      219.65      1.37 o
   5  -1   2        3.38        3.78      1.01 o
   6  -1   2        0.98        1.03      0.94 o
   7  -1   2        2.36        2.63      4.44 o
  -7   0   2        0.86       -0.99      6.42 o
  -6   0   2       30.18       31.35      3.02 o
  -5   0   2       63.48       62.59      1.58 o
  -4   0   2       47.01       46.22      0.74 o
  -3   0   2      811.21      844.04      2.92 o
  -2   0   2     1898.35     1835.69      4.00 o
  -1   0   2     3733.50     3752.64     78.98 o
   0   0   2       94.82       89.65      1.31 o
   1   0   2     4730.26     4718.97     58.96 o
   2   0   2     1405.85     1391.73      4.83 o
   3   0   2     2014.81     2003.85      9.60 o
   4   0   2       63.64       75.77      0.65 o
   5   0   2       15.65       11.95      1.30 o
   6   0   2        6.91        6.14      2.64 o
   7   0   2        9.93        7.71      5.33 o
  -7   1   2        0.56        4.09     10.84 o
  -6   1   2        2.76        4.21      3.48 o
  -5   1   2       49.88       49.03      1.25 o
  -4   1   2      795.68      812.20      3.38 o
  -3   1   2       31.31       30.12      0.45 o
  -2   1   2     3174.45     3078.72     13.43 o
  -1   1   2     1201.11     1104.11      6.06 o
   0   1   2     7920.92     7843.51     67.77 o
   1   1   2      302.73      326.17      1.97 o
   2   1   2     2093.53     2033.38      7.10 o
   3   1   2       15.52       17.22      0.40 o
   4   1   2      219.95      223.62      1.29 o
   5   1   2        3.79        5.48      1.28 o
   6   1   2        1.83        2.41      3.52 o
   7   1   2        2.28        1.82     17.12 o
  -6   2   2        0.08        0.15      0.87 o
  -5   2   2        3.93        3.76      1.46 o
  -4   2   2       69.80       69.66      1.10 o
  -3   2   2      446.91      462.45      2.74 o
  -2   2   2      418.62      410.44      3.34 o
  -1   2   2     2407.80     2299.11     12.28 o
   0   2   2      898.17      863.50      3.55 o
   1   2   2     2686.95     2568.56      7.55 o
   2   2   2     1066.86     1042.18     14.73 o
   3   2   2      877.16      909.01      5.04 o
   4   2   2       50.16       51.55      0.93 o
   5   2   2       15.12       12.58      1.58 o
   6   2   2        2.41        1.72      1.70 o
  -6   3   2        4.86        2.83      2.15 o
  -5   3   2       14.78       13.17      2.28 o
  -4   3   2      102.49      108.23      1.27 o
  -3   3   2       62.09       66.75      0.99 o
  -2   3   2      367.97      379.54      2.89 o
  -1   3   2      109.21      110.80      0.99 o
   0   3   2     2116.67     2085.17      8.02 o
   1   3   2      105.53      103.87      0.94 o
   2   3   2      615.20      615.98      2.48 o
   3   3   2      237.45      232.37      1.67 o
   4   3   2       38.32       36.55      1.23 o
   5   3   2        1.09        1.09      1.39 o
   6   3   2        1.17        1.27      0.83 o
  -5   4   2        0.14       -0.05      0.40 o
  -4   4   2       17.15       18.41      1.84 o
  -3   4   2      157.35      156.51      1.62 o
  -2   4   2       53.43       53.32      1.52 o
  -1   4   2      425.24      426.45      3.48 o
   0   4   2      198.12      202.67      1.32 o
   1   4   2      476.49      489.36      3.33 o
   2   4   2       51.57       46.40      1.23 o
   3   4   2      154.22      164.20      1.79 o
   4   4   2        5.42        4.16      1.55 o
   5   4   2        8.56        8.76      2.38 o
  -4   5   2       14.93       12.20      2.79 o
  -3   5   2        0.75        0.39      0.46 o
  -2   5   2       53.42       53.88      1.79 o
  -1   5   2       26.89       26.57      1.74 o
   0   5   2      123.50      128.55      1.55 o
   1   5   2        2.21        0.71      0.98 o
   2   5   2       42.43       42.45      1.86 o
   3   5   2        9.77        8.25      2.17 o
   4   5   2       18.61       18.04      2.85 o
  -2   6   2        7.74        8.06      2.26 o
  -1   6   2       40.17       41.58      3.26 o
   0   6   2        2.93        1.85      1.40 o
   1   6   2       32.03       34.48      3.48 o
   2   6   2        2.05        1.12      1.40 o
   3   6   2       14.30       12.41     11.76 o
  -2  -6   3       19.56       15.32      4.26 o
  -1  -6   3       29.03       28.37      5.73 o
   0  -6   3        1.25        0.91      5.37 o
   1  -6   3       22.98       23.67      5.67 o
   2  -6   3        0.90        3.13      3.57 o
   3  -6   3        0.94        3.25     22.75 o
  -4  -5   3        4.08        2.72      1.98 o
  -3  -5   3        0.03        0.82      1.89 o
  -2  -5   3      129.98      128.69      2.74 o
  -1  -5   3       28.55       26.61      2.11 o
   0  -5   3      174.93      180.51      4.39 o
   1  -5   3        6.64        4.58      1.31 o
   2  -5   3       95.45       97.83      2.28 o
   3  -5   3        4.05        4.81      2.53 o
   4  -5   3       15.87       15.76      3.18 o
  -5  -4   3       18.67       20.13      3.53 o
  -4  -4   3        9.66        7.27      2.49 o
  -3  -4   3      154.49      163.49      4.59 o
  -2  -4   3       12.32        9.22      1.36 o
  -1  -4   3      337.80      354.52      4.48 o
   0  -4   3       38.89       40.56      1.03 o
   1  -4   3      479.09      506.39      3.04 o
   2  -4   3       86.31       90.31      1.30 o
   3  -4   3       89.04       97.13      1.50 o
   4  -4   3        4.89        3.75      1.54 o
   5  -4   3       12.70       14.44      2.21 o
  -6  -3   3        7.89        8.29      3.48 o
  -5  -3   3        1.60        1.10      1.70 o
  -4  -3   3       38.71       37.45      1.66 o
  -3  -3   3        7.34        9.47      1.08 o
  -2  -3   3     1074.72     1124.95      7.02 o
  -1  -3   3       30.67       31.57      0.64 o
   0  -3   3     1508.35     1487.23      4.82 o
   1  -3   3       15.63       17.62      0.57 o
   2  -3   3      943.04      959.74      3.99 o
   3  -3   3       49.23       50.36      0.90 o
   4  -3   3      205.09      226.23      1.84 o
   5  -3   3        0.27        0.30      0.31 o
   6  -3   3        3.08        2.95      2.04 o
  -6  -2   3        0.00        0.29      2.00 o
  -5  -2   3       40.71       37.93      2.02 o
  -4  -2   3       87.91       93.97      1.54 o
  -3  -2   3     1247.24     1278.48      6.17 o
  -2  -2   3       95.53       84.68      1.78 o
  -1  -2   3     2595.37     2456.46      9.70 o
   0  -2   3      238.37      246.06      1.24 o
   1  -2   3     3454.57     3331.05     13.57 o
   2  -2   3      609.25      640.57      1.96 o
   3  -2   3      575.61      600.12      1.89 o
   4  -2   3       17.88       18.21      0.85 o
   5  -2   3       37.66       35.80      1.30 o
   6  -2   3        2.20        3.08      1.80 o
  -7  -1   3        1.01       10.51     32.02 o
  -6  -1   3        1.81        1.24      3.05 o
  -5  -1   3       44.40       41.32      1.81 o
  -4  -1   3      121.90      115.37      1.87 o
  -3  -1   3       94.11       97.80      0.80 o
  -2  -1   3     2274.75     2205.60     15.82 o
  -1  -1   3      123.43      132.37      0.69 o
   0  -1   3     4477.44     4049.63     67.53 o
   1  -1   3      608.17      635.59      3.40 o
   2  -1   3     1920.30     1824.34      6.21 o
   3  -1   3       40.18       41.89      0.45 o
   4  -1   3      389.99      403.04      3.06 o
   5  -1   3        2.23        2.57      0.99 o
   6  -1   3        3.60        3.76      2.02 o
   7  -1   3        1.93        1.35      2.79 o
  -7   0   3       14.50       12.93      7.90 o
  -6   0   3        3.33        1.67      2.11 o
  -5   0   3        8.16        9.45      2.08 o
  -4   0   3        8.04        7.40      0.74 o
  -3   0   3     1669.10     1663.37      8.32 o
  -2   0   3     1917.21     1968.56     15.47 o
  -1   0   3     9411.13     8877.54    209.14 o
   0   0   3       10.42       17.10      0.46 o
   1   0   3     6385.08     6179.02     60.02 o
   2   0   3      660.09      650.46      1.76 o
   3   0   3      345.86      358.60      2.03 o
   4   0   3      146.57      147.41      0.87 o
   5   0   3       62.38       63.50      1.28 o
   6   0   3        0.28        0.50      0.36 o
   7   0   3        0.26        5.89      9.87 o
  -7   1   3        1.03        1.25      8.69 o
  -6   1   3        1.91        0.76      0.49 o
  -5   1   3       45.47       43.05      1.36 o
  -4   1   3      145.66      138.07      1.77 o
  -3   1   3       86.07       92.15      0.70 o
  -2   1   3     2224.92     2180.50      9.57 o
  -1   1   3       95.89      102.42      0.67 o
   0   1   3     4401.70     4110.24     26.90 o
   1   1   3      667.53      707.40      2.74 o
   2   1   3     1998.48     1947.10      7.93 o
   3   1   3       31.15       34.32      0.44 o
   4   1   3      399.21      424.36      2.13 o
   5   1   3        1.65        2.36      0.88 o
   6   1   3        2.62        1.29      2.27 o
   7   1   3        2.00        3.97     11.88 o
  -6   2   3        0.01        1.24      1.67 o
  -5   2   3       41.41       40.59      1.60 o
  -4   2   3       82.20       85.87      1.05 o
  -3   2   3     1259.40     1276.33      7.38 o
  -2   2   3       96.16       90.33      1.03 o
  -1   2   3     2658.75     2543.93      9.61 o
   0   2   3      227.77      228.82      1.26 o
   1   2   3     3551.52     3484.82      7.18 o
   2   2   3      604.45      635.62      2.24 o
   3   2   3      593.09      622.74      2.61 o
   4   2   3       21.05       20.74      1.01 o
   5   2   3       39.93       37.47      1.87 o
   6   2   3        2.23        2.94      2.18 o
  -6   3   3        8.57        8.29      2.60 o
  -5   3   3        1.93        1.13      1.38 o
  -4   3   3       39.75       38.34      1.63 o
  -3   3   3        7.01        8.41      0.88 o
  -2   3   3     1045.06     1072.91      4.88 o
  -1   3   3       34.67       36.41      0.67 o
   0   3   3     1514.45     1492.96      6.51 o
   1   3   3       22.13       22.83      0.57 o
   2   3   3      926.16      945.25      3.72 o
   3   3   3       45.21       45.09      0.90 o
   4   3   3      202.38      215.01      2.34 o
   5   3   3        0.41        0.65      0.71 o
   6   3   3        3.03        2.49      0.82 o
  -5   4   3       17.74       16.92      3.44 o
  -4   4   3        9.55        7.16      1.80 o
  -3   4   3      151.36      161.61      1.84 o
  -2   4   3       13.68       10.98      1.17 o
  -1   4   3      331.52      341.90      3.05 o
   0   4   3       38.91       40.84      0.89 o
   1   4   3      495.09      515.80      2.22 o
   2   4   3       82.97       82.88      1.19 o
   3   4   3       79.94       86.16      1.26 o
   4   4   3        5.34        4.54      1.84 o
   5   4   3       12.13       13.35      2.21 o
  -4   5   3        2.38        2.40      2.41 o
  -3   5   3        0.15        1.41      1.95 o
  -2   5   3      129.33      129.18      1.87 o
  -1   5   3       31.93       28.53      1.63 o
   0   5   3      177.21      185.31      2.11 o
   1   5   3        4.88        3.42      1.73 o
   2   5   3       92.16       94.23      1.63 o
   3   5   3        4.15        5.37      1.98 o
   4   5   3       13.34       14.14      2.69 o
  -2   6   3       19.50       14.52      2.55 o
  -1   6   3       24.87       22.35      3.05 o
   0   6   3        1.64        1.45      2.94 o
   1   6   3       24.47       24.03      3.44 o
   2   6   3        0.94        0.62      0.75 o
  -2  -6   4        3.77        2.63      2.43 o
  -1  -6   4       14.81       14.14      6.07 o
   0  -6   4       16.24       14.27      5.25 o
   1  -6   4       14.65       11.85      4.93 o
   2  -6   4        6.89        8.58      4.20 o
  -4  -5   4       16.77       18.69      3.43 o
  -3  -5   4       25.28       20.64      3.02 o
  -2  -5   4       19.13       17.96      2.60 o
  -1  -5   4      123.66      128.82      2.18 o
   0  -5   4       58.82       52.24      2.64 o
   1  -5   4       80.58       82.91      2.06 o
   2  -5   4       37.77       35.22      1.97 o
   3  -5   4       23.90       24.00      2.34 o
   4  -5   4        0.27        0.91      1.68 o
  -5  -4   4       13.29       14.21      3.47 o
  -4  -4   4       14.05       11.87      2.44 o
  -3  -4   4        9.58       10.34      1.84 o
  -2  -4   4       79.05       78.50      1.80 o
  -1  -4   4      422.83      442.30      2.55 o
   0  -4   4      403.32      430.10      3.46 o
   1  -4   4      234.66      231.25      2.47 o
   2  -4   4       42.24       50.30      1.13 o
   3  -4   4       79.92       76.30      1.38 o
   4  -4   4       48.32       51.99      1.70 o
   5  -4   4        7.93        9.30      2.23 o
  -6  -3   4        0.67        1.48      2.65 o
  -5  -3   4        5.13        4.33      2.70 o
  -4  -3   4       64.17       70.27      1.52 o
  -3  -3   4      489.07      514.93      3.61 o
  -2  -3   4      715.97      740.17      5.50 o
  -1  -3   4      842.54      865.77      5.21 o
   0  -3   4      663.28      656.36      3.18 o
   1  -3   4      693.89      730.73      3.89 o
   2  -3   4      236.34      248.60      1.71 o
   3  -3   4      488.14      523.10      3.00 o
   4  -3   4        6.54        8.54      1.10 o
   5  -3   4        4.49        4.79      1.78 o
   6  -3   4        6.01        6.60      2.51 o
  -6  -2   4        0.18        0.75      1.72 o
  -5  -2   4       19.55       20.11      2.26 o
  -4  -2   4      183.09      186.02      1.98 o
  -3  -2   4      140.25      144.23      1.44 o
  -2  -2   4      741.17      742.67      4.77 o
  -1  -2   4     2002.17     1977.76      9.32 o
   0  -2   4     1654.09     1579.70      5.64 o
   1  -2   4     1137.27     1099.42      3.84 o
   2  -2   4      549.30      559.00      1.43 o
   3  -2   4      187.57      192.77      1.32 o
   4  -2   4      157.35      159.44      1.21 o
   5  -2   4       39.85       42.27      1.34 o
   6  -2   4        1.92        1.98      1.50 o
  -7  -1   4        3.76        2.92     33.88 o
  -6  -1   4       19.60       19.93      3.95 o
  -5  -1   4        4.04        3.47      1.60 o
  -4  -1   4      101.77      108.05      1.69 o
  -3  -1   4      315.04      312.59      2.20 o
  -2  -1   4     1351.53     1327.68      8.13 o
  -1  -1   4     4858.70     4699.36     24.39 o
   0  -1   4     3841.01     3542.80     14.22 o
   1  -1   4     2194.25     2103.17     11.74 o
   2  -1   4     1514.75     1529.44      4.29 o
   3  -1   4      633.01      624.60      2.07 o
   4  -1   4       32.74       38.46      0.72 o
   5  -1   4       63.48       60.62      1.16 o
   6  -1   4       10.26       10.18      2.19 o
  -7   0   4        0.04        3.18      4.75 o
  -6   0   4        2.55        1.69      2.94 o
  -5   0   4       20.44       19.66      2.00 o
  -4   0   4      196.10      216.66      1.49 o
  -3   0   4      135.82      123.68      0.92 o
  -2   0   4     1017.26      958.64      3.57 o
  -1   0   4     1662.80     1516.90      5.51 o
   0   0   4     2385.82     2449.49      7.49 o
   1   0   4     1671.86     1631.53      8.44 o
   2   0   4     1211.70     1148.09      3.51 o
   3   0   4      525.43      554.63      3.97 o
   4   0   4       19.38       15.78      0.71 o
   5   0   4       44.49       44.53      1.38 o
   6   0   4        0.21        0.95      1.31 o
  -7   1   4        3.43        3.96      7.70 o
  -6   1   4       19.80       18.38      2.87 o
  -5   1   4        5.19        4.52      1.43 o
  -4   1   4      100.00      100.34      1.25 o
  -3   1   4      307.47      307.48      1.22 o
  -2   1   4     1382.99     1342.49      6.21 o
  -1   1   4     4919.02     4796.77     17.10 o
   0   1   4     3944.21     3607.59     22.64 o
   1   1   4     2152.28     2069.49      6.11 o
   2   1   4     1511.77     1522.78      5.05 o
   3   1   4      642.39      649.24      3.25 o
   4   1   4       32.09       36.72      0.81 o
   5   1   4       69.50       65.92      1.38 o
   6   1   4       10.75       11.16      2.91 o
  -6   2   4        0.04        0.32      0.46 o
  -5   2   4       18.75       17.86      1.57 o
  -4   2   4      200.05      202.71      1.96 o
  -3   2   4      171.67      174.29      1.32 o
  -2   2   4      772.38      786.74      4.45 o
  -1   2   4     2000.41     1971.00      5.24 o
   0   2   4     1610.49     1538.69      5.35 o
   1   2   4     1091.27     1049.52      2.26 o
   2   2   4      625.95      650.81      1.38 o
   3   2   4      178.56      184.62      1.10 o
   4   2   4      156.37      156.81      1.68 o
   5   2   4       39.78       42.41      1.59 o
   6   2   4        1.63        1.37      1.57 o
  -6   3   4        0.55        1.40      2.60 o
  -5   3   4        5.38        4.90      2.14 o
  -4   3   4       63.05       70.04      1.58 o
  -3   3   4      473.38      501.58      3.62 o
  -2   3   4      716.39      744.36      4.02 o
  -1   3   4      835.74      857.62      4.16 o
   0   3   4      659.76      649.55      2.25 o
   1   3   4      694.74      722.13      3.43 o
   2   3   4      259.77      270.99      1.59 o
   3   3   4      480.54      511.99      3.33 o
   4   3   4        7.91        8.57      1.48 o
   5   3   4        4.85        4.55      1.83 o
   6   3   4        5.84        2.35      1.13 o
  -5   4   4       14.48       12.95      2.93 o
  -4   4   4       14.03       13.44      2.36 o
  -3   4   4        8.40       10.06      1.40 o
  -2   4   4       69.48       67.76      1.14 o
  -1   4   4      406.64      422.44      3.27 o
   0   4   4      421.90      452.03      2.67 o
   1   4   4      235.17      236.51      1.91 o
   2   4   4       40.41       46.43      1.24 o
   3   4   4       82.17       80.16      1.25 o
   4   4   4       44.88       46.27      2.02 o
   5   4   4        7.02        8.84      2.36 o
  -4   5   4       16.84       18.33      3.18 o
  -3   5   4       24.39       22.96      2.09 o
  -2   5   4       17.64       19.38      1.97 o
  -1   5   4      115.52      116.83      1.80 o
   0   5   4       49.31       45.87      1.62 o
   1   5   4       81.44       86.03      1.52 o
   2   5   4       41.32       38.47      1.70 o
   3   5   4       23.34       27.15      2.05 o
   4   5   4        0.50        0.13      0.35 o
  -2   6   4        2.01        1.79      1.43 o
  -1   6   4       16.70       16.72      3.70 o
   0   6   4       18.40       16.54      3.64 o
   1   6   4       13.87       11.23      2.87 o
   2   6   4        6.29        6.85      3.31 o
  -2  -6   5       20.94       21.98      5.73 o
  -1  -6   5        1.30        1.04      5.24 o
   0  -6   5       38.00       39.89      5.14 o
   1  -6   5        1.88        2.60      3.94 o
   2  -6   5       23.33       19.68      4.35 o
  -4  -5   5        3.55        3.77      3.05 o
  -3  -5   5       27.63       27.85      3.02 o
  -2  -5   5        1.41        0.17      0.45 o
  -1  -5   5       46.51       46.37      2.38 o
   0  -5   5       22.34       18.72      3.37 o
   1  -5   5      118.36      124.07      2.03 o
   2  -5   5        2.36        1.63      0.64 o
   3  -5   5       16.51       17.80      2.59 o
   4  -5   5       18.99       18.57      8.04 o
  -5  -4   5        5.98        6.11      3.43 o
  -4  -4   5       24.89       23.65      2.39 o
  -3  -4   5       16.64       20.30      2.20 o
  -2  -4   5      503.80      534.46      4.52 o
  -1  -4   5       25.45       23.85      1.49 o
   0  -4   5      698.02      748.80      5.18 o
   1  -4   5       15.94       14.33      1.11 o
   2  -4   5      251.93      268.32      2.49 o
   3  -4   5        2.14        3.45      1.18 o
   4  -4   5       62.77       61.76      1.83 o
   5  -4   5       16.33       17.15      2.51 o
  -6  -3   5        0.29        0.31      1.41 o
  -5  -3   5       12.67       13.26      2.72 o
  -4  -3   5       10.21       12.88      1.81 o
  -3  -3   5      229.28      247.24      4.22 o
  -2  -3   5      108.23      110.85      1.36 o
  -1  -3   5      950.64      972.73      4.88 o
   0  -3   5       63.95       61.07      1.12 o
   1  -3   5     1649.61     1672.43      9.46 o
   2  -3   5       56.89       59.38      0.76 o
   3  -3   5       46.49       47.91      1.05 o
   4  -3   5        2.04        3.22      1.22 o
   5  -3   5       24.76       23.96      1.99 o
   6  -3   5        1.78        1.13      0.65 o
  -6  -2   5       17.89       17.73      2.98 o
  -5  -2   5        7.96        9.43      1.93 o
  -4  -2   5       78.79       80.85      1.55 o
  -3  -2   5       41.26       44.80      1.12 o
  -2  -2   5     1959.89     1946.18      7.86 o
  -1  -2   5       72.87       76.44      0.72 o
   0  -2   5     4403.82     4153.43     25.05 o
   1  -2   5       88.85       87.44      0.68 o
   2  -2   5     1326.54     1302.72      5.11 o
   3  -2   5        9.38       12.09      0.57 o
   4  -2   5      189.28      197.15      1.41 o
   5  -2   5       14.14       11.76      1.39 o
   6  -2   5        6.89        5.97      2.10 o
  -7  -1   5        4.73        6.22     18.04 o
  -6  -1   5        6.51        8.37      3.43 o
  -5  -1   5       38.42       38.36      1.87 o
  -4  -1   5       18.37       20.15      1.40 o
  -3  -1   5      947.97      964.17      6.50 o
  -2  -1   5        1.41        2.85      0.36 o
  -1  -1   5     3295.29     3116.47     24.76 o
   0  -1   5      247.16      261.86      1.59 o
   1  -1   5     3315.76     3211.72     15.55 o
   2  -1   5       44.23       49.65      0.47 o
   3  -1   5      635.43      633.53      2.30 o
   4  -1   5       25.16       29.25      0.79 o
   5  -1   5       46.60       44.12      1.33 o
   6  -1   5        3.80        5.63      2.08 o
  -7   0   5        4.31        6.39      6.32 o
  -6   0   5        9.43        7.53      3.76 o
  -5   0   5       12.90       13.13      2.16 o
  -4   0   5      236.26      252.68      1.92 o
  -3   0   5      201.72      193.16      1.93 o
  -2   0   5     1485.09     1425.01      5.26 o
  -1   0   5      116.17      141.22      1.68 o
   0   0   5     8008.91     8183.59     30.31 o
   1   0   5      442.90      461.02      2.13 o
   2   0   5     2862.20     2756.90     10.57 o
   3   0   5      114.34      137.72      1.06 o
   4   0   5      258.34      270.07      2.56 o
   5   0   5        0.14        0.60      0.28 o
   6   0   5       22.43       19.16      2.26 o
  -7   1   5        5.15        6.00     11.37 o
  -6   1   5        6.81        6.60      3.12 o
  -5   1   5       36.68       35.99      1.47 o
  -4   1   5       16.68       17.26      1.02 o
  -3   1   5      979.64     1004.04      5.23 o
  -2   1   5        1.33        1.60      0.25 o
  -1   1   5     3469.52     3274.66     19.46 o
   0   1   5      240.45      254.06      1.33 o
   1   1   5     3283.06     3112.27     18.88 o
   2   1   5       38.06       41.50      0.43 o
   3   1   5      655.18      670.16      4.55 o
   4   1   5       23.47       26.80      0.91 o
   5   1   5       44.72       42.36      1.30 o
   6   1   5        3.67        5.05      1.92 o
  -6   2   5       17.59       17.36      2.49 o
  -5   2   5        7.99        8.54      1.56 o
  -4   2   5       79.16       83.01      1.53 o
  -3   2   5       36.93       38.42      0.81 o
  -2   2   5     1918.67     1893.77      8.25 o
  -1   2   5       63.32       67.11      0.56 o
   0   2   5     4467.90     4216.08     10.08 o
   1   2   5       92.75       89.93      0.49 o
   2   2   5     1308.18     1280.96      4.12 o
   3   2   5       10.57       12.47      0.63 o
   4   2   5      177.46      184.85      1.50 o
   5   2   5       13.66       11.95      1.82 o
   6   2   5        7.86        7.44      2.52 o
  -6   3   5        0.33        0.07      0.52 o
  -5   3   5       12.70       12.00      2.06 o
  -4   3   5       10.05       12.26      1.54 o
  -3   3   5      250.42      274.27      2.42 o
  -2   3   5      113.98      116.19      1.06 o
  -1   3   5      964.60      967.64      3.25 o
   0   3   5       62.43       58.83      0.67 o
   1   3   5     1645.11     1640.90      5.86 o
   2   3   5       53.99       56.22      0.89 o
   3   3   5       65.05       68.00      1.09 o
   4   3   5        1.73        1.75      0.91 o
   5   3   5       24.26       23.23      2.02 o
   6   3   5        1.70        1.39      2.11 o
  -5   4   5        5.68        5.70      2.73 o
  -4   4   5       25.20       24.19      2.32 o
  -3   4   5       16.67       17.41      1.50 o
  -2   4   5      498.74      535.50      4.14 o
  -1   4   5       29.00       28.68      1.20 o
   0   4   5      655.40      692.41      4.09 o
   1   4   5       13.25       12.41      0.98 o
   2   4   5      252.90      263.43      2.32 o
   3   4   5        2.54        3.36      1.05 o
   4   4   5       65.77       65.55      1.85 o
   5   4   5       16.43       16.51      2.48 o
  -4   5   5        3.82        4.91      2.98 o
  -3   5   5       29.07       33.09      2.34 o
  -2   5   5        1.88        1.30      1.57 o
  -1   5   5       35.50       31.78      1.69 o
   0   5   5       23.56       20.67      1.48 o
   1   5   5      124.02      128.75      1.66 o
   2   5   5        1.97        1.95      1.03 o
   3   5   5       16.67       18.99      2.16 o
   4   5   5       19.68       18.15      4.74 o
  -2   6   5       23.21       21.57      3.38 o
  -1   6   5        1.33        2.08      1.74 o
   0   6   5       36.00       32.22      2.99 o
   1   6   5        1.58        0.69      1.32 o
   2   6   5       22.70       19.79      3.46 o
  -2  -6   6       20.28       21.40      5.14 o
  -1  -6   6        5.11        4.80      7.47 o
   0  -6   6       24.07       23.28      5.14 o
   1  -6   6        1.84        2.19      3.86 o
   2  -6   6        7.38        7.08      4.58 o
  -4  -5   6        5.25        6.99      6.13 o
  -3  -5   6       24.90       23.03      2.99 o
  -2  -5   6        0.84        1.03      2.59 o
  -1  -5   6      235.04      259.43      2.99 o
   0  -5   6       31.35       31.24      2.83 o
   1  -5   6      127.10      132.38      2.07 o
   2  -5   6       13.14       14.96      2.15 o
   3  -5   6       28.63       23.94      2.73 o
  -5  -4   6       13.72       11.60      3.42 o
  -4  -4   6       23.13       23.12      3.23 o
  -3  -4   6       13.46       12.66      2.25 o
  -2  -4   6      137.09      142.49      1.96 o
  -1  -4   6      211.99      219.62      3.37 o
   0  -4   6      121.58      123.18      1.69 o
   1  -4   6       68.95       73.30      1.15 o
   2  -4   6      242.00      246.99      2.09 o
   3  -4   6       22.13       22.88      1.55 o
   4  -4   6        0.50        0.30      0.27 o
   5  -4   6        6.22        4.84      2.41 o
  -6  -3   6        0.79        2.23      2.95 o
  -5  -3   6       52.85       57.60      2.55 o
  -4  -3   6       18.99       18.58      1.94 o
  -3  -3   6      126.50      134.21      1.87 o
  -2  -3   6       62.95       61.33      1.18 o
  -1  -3   6     1105.25     1127.33     13.02 o
   0  -3   6      414.17      410.83      1.78 o
   1  -3   6      873.91      893.22      5.98 o
   2  -3   6      190.56      202.37      1.99 o
   3  -3   6      223.33      231.34      1.59 o
   4  -3   6        8.59        9.15      1.43 o
   5  -3   6       10.73        8.89      2.00 o
   6  -3   6        7.95        3.07      9.38 o
  -6  -2   6        5.00        6.60      2.96 o
  -5  -2   6       35.98       34.62      2.16 o
  -4  -2   6      157.71      172.79      2.56 o
  -3  -2   6       42.65       42.22      1.21 o
  -2  -2   6      735.66      722.28      4.21 o
  -1  -2   6      894.55      897.68      5.39 o
   0  -2   6     1215.40     1133.59      7.51 o
   1  -2   6      556.21      555.96      3.42 o
   2  -2   6     1336.74     1348.50      7.41 o
   3  -2   6       69.94       68.20      0.76 o
   4  -2   6       27.32       27.33      0.85 o
   5  -2   6        0.76        0.66      0.43 o
   6  -2   6        2.69        1.23      0.66 o
  -6  -1   6       15.23       15.03      4.16 o
  -5  -1   6       58.70       60.07      1.92 o
  -4  -1   6       22.57       22.10      1.43 o
  -3  -1   6      710.77      721.43      8.23 o
  -2  -1   6       89.00       91.82      1.55 o
  -1  -1   6     3627.01     3543.37     44.35 o
   0  -1   6     1545.93     1601.47     11.04 o
   1  -1   6     3871.25     3787.58     23.19 o
   2  -1   6      242.64      234.61      1.73 o
   3  -1   6      769.65      785.79      3.61 o
   4  -1   6       32.27       28.67      0.82 o
   5  -1   6       37.35       38.60      1.22 o
   6  -1   6        8.07        7.75      2.05 o
  -7   0   6        1.82        1.05     39.51 o
  -6   0   6        2.98        4.31      4.21 o
  -5   0   6        3.10        3.30      1.87 o
  -4   0   6      144.41      157.37      1.27 o
  -3   0   6      266.79      252.41      1.80 o
  -2   0   6     2759.66     2672.39     13.38 o
  -1   0   6      711.14      714.17      7.83 o
   0   0   6     5367.63     5772.59     22.25 o
   1   0   6      347.23      328.80      2.22 o
   2   0   6     1377.07     1397.56      8.13 o
   3   0   6      259.96      256.18      2.03 o
   4   0   6      196.45      223.37      2.65 o
   5   0   6       14.72        8.64      1.51 o
   6   0   6       19.51       21.46      2.33 o
  -6   1   6       16.41       14.12      3.49 o
  -5   1   6       60.50       59.27      1.51 o
  -4   1   6       22.29       20.41      1.11 o
  -3   1   6      709.10      724.49      5.12 o
  -2   1   6       95.00       94.79      0.97 o
  -1   1   6     3448.49     3362.94     29.65 o
   0   1   6     1612.91     1655.40     10.68 o
   1   1   6     3858.01     3802.36     29.94 o
   2   1   6      244.94      233.81      1.76 o
   3   1   6      769.79      795.93      7.64 o
   4   1   6       27.47       22.18      1.05 o
   5   1   6       31.22       31.86      1.40 o
   6   1   6        7.66        7.92      2.17 o
  -6   2   6        5.61        6.06      2.53 o
  -5   2   6       34.77       32.39      1.76 o
  -4   2   6      154.55      167.20      2.77 o
  -3   2   6       47.77       45.44      0.87 o
  -2   2   6      744.55      730.77      4.14 o
  -1   2   6      880.27      880.25      2.55 o
   0   2   6     1264.14     1194.69      3.73 o
   1   2   6      566.05      545.93      3.36 o
   2   2   6     1309.77     1304.15      6.57 o
   3   2   6       77.80       77.04      0.82 o
   4   2   6       35.19       34.40      1.07 o
   5   2   6        1.41        1.30      0.50 o
   6   2   6        2.19        1.03      0.99 o
  -6   3   6        0.91        3.29      3.25 o
  -5   3   6       51.63       53.09      2.19 o
  -4   3   6       20.51       19.51      1.64 o
  -3   3   6      122.89      129.30      1.57 o
  -2   3   6       74.47       71.15      0.90 o
  -1   3   6     1094.43     1085.56      4.12 o
   0   3   6      409.53      413.30      1.45 o
   1   3   6      844.51      833.97      3.81 o
   2   3   6      189.58      208.18      2.60 o
   3   3   6      217.20      226.40      1.70 o
   4   3   6        8.57        9.01      1.57 o
   5   3   6       10.43       10.17      2.31 o
  -5   4   6       13.34       11.85      2.92 o
  -4   4   6       21.02       20.38      2.60 o
  -3   4   6       12.59       11.92      1.55 o
  -2   4   6      154.59      170.48      1.49 o
  -1   4   6      206.31      213.75      1.80 o
   0   4   6      137.49      140.38      1.27 o
   1   4   6       59.79       63.43      1.00 o
   2   4   6      245.90      247.83      2.17 o
   3   4   6       24.62       25.55      1.63 o
   4   4   6        1.82        2.53      1.52 o
   5   4   6        6.94        6.59      2.98 o
  -4   5   6        5.98        6.11      6.18 o
  -3   5   6       23.51       24.83      2.41 o
  -2   5   6        1.53        1.98      1.37 o
  -1   5   6      247.48      270.02      2.74 o
   0   5   6       26.96       28.25      1.51 o
   1   5   6      121.97      124.36      1.82 o
   2   5   6       13.25       15.87      1.92 o
   3   5   6       27.07       23.68      2.16 o
   4   5   6       12.15       10.45     12.77 o
  -2   6   6       20.73       20.06      4.25 o
  -1   6   6        5.74        5.97      2.91 o
   0   6   6       21.33       19.32      2.88 o
   1   6   6        1.02        0.34      0.77 o
   2   6   6        8.74        9.12      3.64 o
  -2  -6   7        4.64        4.19      4.82 o
  -1  -6   7       12.79        9.81     11.17 o
   0  -6   7       28.85       26.06      5.87 o
   1  -6   7       40.35       37.51     11.98 o
  -4  -5   7        8.55        8.17      8.13 o
  -3  -5   7        4.06        6.38      3.42 o
  -2  -5   7       68.74       69.52      3.51 o
  -1  -5   7       14.34       14.25      2.65 o
   0  -5   7      172.72      179.83      3.25 o
   1  -5   7        6.27        5.20      1.84 o
   2  -5   7       27.88       26.98      2.30 o
   3  -5   7        8.56        7.29      2.42 o
   4  -5   7        7.79        7.15      7.73 o
  -5  -4   7        2.77        2.04      1.43 o
  -4  -4   7       20.56       24.91      2.99 o
  -3  -4   7       76.91       74.80      2.43 o
  -2  -4   7       42.70       42.11      2.01 o
  -1  -4   7      168.45      171.63      3.52 o
   0  -4   7      248.75      242.39      2.67 o
   1  -4   7      250.40      263.97      3.62 o
   2  -4   7       47.48       45.12      1.27 o
   3  -4   7       59.78       64.61      1.57 o
   4  -4   7       18.46       17.52      2.04 o
   5  -4   7        9.66       12.63      3.23 o
  -6  -3   7        7.76        8.10      4.92 o
  -5  -3   7        3.55        1.64      0.86 o
  -4  -3   7      173.57      184.64      2.70 o
  -3  -3   7       80.15       87.22      1.77 o
  -2  -3   7      300.79      303.05      1.98 o
  -1  -3   7      153.54      149.79      1.89 o
   0  -3   7      750.52      724.87      5.20 o
   1  -3   7       32.45       30.47      0.81 o
   2  -3   7      357.97      375.14      4.52 o
   3  -3   7       88.21       91.95      1.14 o
   4  -3   7       36.41       32.67      1.51 o
   5  -3   7        0.13        0.38      0.34 o
  -6  -2   7        2.53        0.95      0.93 o
  -5  -2   7       25.13       22.84      2.42 o
  -4  -2   7       59.93       66.12      1.72 o
  -3  -2   7      427.44      448.38      6.27 o
  -2  -2   7      336.12      340.44      3.05 o
  -1  -2   7      830.97      762.88      5.63 o
   0  -2   7      997.49      979.40      4.67 o
   1  -2   7     1577.91     1521.28     12.99 o
   2  -2   7      211.32      224.92      1.54 o
   3  -2   7      385.68      395.99      1.59 o
   4  -2   7       70.11       75.92      0.97 o
   5  -2   7       14.88       13.86      1.42 o
   6  -2   7        2.51        1.85      1.14 o
  -6  -1   7        6.54        3.54      3.89 o
  -5  -1   7        9.58       10.74      2.00 o
  -4  -1   7      147.99      150.12      2.48 o
  -3  -1   7      172.77      174.08      3.21 o
  -2  -1   7     1712.40     1697.48     18.94 o
  -1  -1   7      699.30      702.20      7.29 o
   0  -1   7     3204.14     3152.84     21.82 o
   1  -1   7      734.63      732.43      5.08 o
   2  -1   7     1319.08     1309.22     13.02 o
   3  -1   7      190.24      209.12      2.03 o
   4  -1   7      140.79      138.91      1.17 o
   5  -1   7       12.30       11.51      1.36 o
   6  -1   7        1.81        1.09      1.18 o
  -6   0   7        5.09        3.56      2.13 o
  -5   0   7       40.86       34.13      2.72 o
  -4   0   7      145.13      142.44      1.26 o
  -3   0   7      613.72      611.82      6.23 o
  -2   0   7      805.35      829.11      6.07 o
  -1   0   7     2111.85     1889.33     28.03 o
   0   0   7     1265.07     1543.87      4.72 o
   1   0   7     5414.28     5220.75     58.52 o
   2   0   7      747.09      781.52      5.55 o
   3   0   7      543.88      541.14      4.64 o
   4   0   7      113.71      131.99      1.61 o
   5   0   7       23.05       20.28      1.67 o
   6   0   7        8.85        8.44      2.38 o
  -6   1   7        6.10        3.27      3.00 o
  -5   1   7        7.87        8.39      1.62 o
  -4   1   7      141.75      142.36      2.39 o
  -3   1   7      166.79      167.32      2.40 o
  -2   1   7     1720.12     1718.91     11.05 o
  -1   1   7      705.78      712.54      5.85 o
   0   1   7     3087.45     3030.18     19.31 o
   1   1   7      748.55      768.05      6.85 o
   2   1   7     1289.89     1275.65      8.21 o
   3   1   7      178.37      200.59      2.55 o
   4   1   7      145.17      139.17      1.30 o
   5   1   7       14.74       13.24      1.45 o
   6   1   7        1.67        1.10      1.59 o
  -6   2   7        2.46        1.66      2.11 o
  -5   2   7       30.55       29.40      1.84 o
  -4   2   7       57.52       61.34      1.41 o
  -3   2   7      433.58      453.89      2.77 o
  -2   2   7      341.01      343.94      2.57 o
  -1   2   7      821.61      760.08      4.53 o
   0   2   7      946.22      889.05      5.26 o
   1   2   7     1583.20     1519.23      8.55 o
   2   2   7      189.36      195.70      1.22 o
   3   2   7      379.10      389.93      1.99 o
   4   2   7       70.31       77.18      1.14 o
   5   2   7       13.50       13.39      1.65 o
   6   2   7        2.19        1.65      0.90 o
  -6   3   7        7.48        7.94      4.23 o
  -5   3   7        3.99        2.78      1.53 o
  -4   3   7      166.00      170.66      3.37 o
  -3   3   7       76.39       81.98      1.32 o
  -2   3   7      298.67      306.93      1.74 o
  -1   3   7      156.11      147.94      1.22 o
   0   3   7      743.01      728.67      3.51 o
   1   3   7       54.66       50.41      0.70 o
   2   3   7      344.95      367.97      5.32 o
   3   3   7       88.03       92.23      1.28 o
   4   3   7       37.32       35.64      1.78 o
   5   3   7        0.37        0.62      0.56 o
  -5   4   7        2.07        1.51      1.79 o
  -4   4   7       21.79       27.66      2.21 o
  -3   4   7       77.46       78.06      1.76 o
  -2   4   7       35.79       34.66      1.20 o
  -1   4   7      195.80      204.04      1.79 o
   0   4   7      258.02      253.96      1.66 o
   1   4   7      256.81      267.48      2.30 o
   2   4   7       46.99       42.07      1.48 o
   3   4   7       57.51       61.92      1.78 o
   4   4   7       16.78       15.20      2.41 o
   5   4   7       10.43       10.80      3.31 o
  -4   5   7        7.90       13.48     22.18 o
  -3   5   7        3.72        4.42      2.24 o
  -2   5   7       66.49       67.84      2.07 o
  -1   5   7       16.16       15.63      1.69 o
   0   5   7      179.91      199.66      2.55 o
   1   5   7        7.54        6.83      1.72 o
   2   5   7       26.07       24.95      2.19 o
   3   5   7       10.07        8.07      2.16 o
   4   5   7        8.21        5.28     11.37 o
  -2   6   7        3.94        4.13      4.15 o
  -1   6   7       12.60       12.55      4.33 o
   0   6   7       30.89       28.80      3.28 o
   1   6   7       39.95       45.80     11.85 o
   2   6   7       12.27       12.67     11.05 o
  -1  -6   8       38.77       37.41      9.79 o
   0  -6   8        7.08       11.72      6.59 o
  -4  -5   8        2.08        3.23     15.37 o
  -3  -5   8        8.43        9.01      3.91 o
  -2  -5   8       53.00       54.53      3.59 o
  -1  -5   8       16.78       16.00      2.83 o
   0  -5   8       55.37       55.74      3.39 o
   1  -5   8        0.74        1.42      1.65 o
   2  -5   8       87.57       89.47      2.55 o
   3  -5   8        0.77        2.38      2.06 o
  -5  -4   8       13.92       11.44      7.01 o
  -4  -4   8        5.00        4.98      3.23 o
  -3  -4   8      124.43      133.08      2.47 o
  -2  -4   8        1.21        1.28      0.93 o
  -1  -4   8      322.10      334.32      6.83 o
   0  -4   8       15.77       17.79      1.24 o
   1  -4   8      301.21      311.93      5.12 o
   2  -4   8       33.47       36.10      1.44 o
   3  -4   8       52.20       50.82      1.69 o
   4  -4   8        2.64        3.06      1.47 o
   5  -4   8        6.91        7.55     13.59 o
  -5  -3   8        2.91        1.18      0.85 o
  -4  -3   8        9.44        8.77      2.45 o
  -3  -3   8        5.48        5.89      1.66 o
  -2  -3   8      520.58      520.06      5.75 o
  -1  -3   8        7.01        7.74      0.87 o
   0  -3   8      784.03      761.72      5.83 o
   1  -3   8      100.71       86.27      0.96 o
   2  -3   8      341.89      356.98      4.56 o
   3  -3   8        7.92        8.64      1.11 o
   4  -3   8       48.77       51.36      1.62 o
   5  -3   8        1.44        0.45      0.43 o
  -6  -2   8        4.99        6.35      3.07 o
  -5  -2   8       24.12       24.71      2.48 o
  -4  -2   8       31.48       28.35      1.84 o
  -3  -2   8      543.11      546.42      6.69 o
  -2  -2   8       18.48       17.99      0.80 o
  -1  -2   8     2042.42     1940.37     29.16 o
   0  -2   8       15.28       15.62      0.69 o
   1  -2   8     1292.14     1251.54     18.54 o
   2  -2   8      153.18      152.65      1.51 o
   3  -2   8      315.83      329.14      1.56 o
   4  -2   8        2.29        3.23      0.81 o
   5  -2   8       24.09       21.83      1.68 o
   6  -2   8        1.55        4.33      3.48 o
  -6  -1   8        5.27        5.18      3.37 o
  -5  -1   8        1.41        2.02      1.53 o
  -4  -1   8      201.83      202.84      4.05 o
  -3  -1   8        7.36        8.52      0.85 o
  -2  -1   8     1946.32     1970.66     27.64 o
  -1  -1   8       32.80       35.96      0.55 o
   0  -1   8     2442.32     2169.52     23.09 o
   1  -1   8       14.69       16.11      0.59 o
   2  -1   8     2091.64     2085.32     31.97 o
   3  -1   8       48.26       42.04      0.73 o
   4  -1   8      203.32      208.30      1.95 o
   5  -1   8        6.27        7.79      1.42 o
   6  -1   8        4.08        3.40      1.74 o
  -6   0   8        0.01        2.56      4.96 o
  -5   0   8      115.53      116.38      3.70 o
  -4   0   8       11.40        8.40      0.99 o
  -3   0   8      670.08      648.68      6.39 o
  -2   0   8       25.44       30.28      0.52 o
  -1   0   8     4357.03     3430.21     33.33 o
   0   0   8      325.01      435.57      2.09 o
   1   0   8     2553.84     2304.39     50.85 o
   2   0   8       35.23       36.97      0.62 o
   3   0   8      703.36      726.08      6.28 o
   4   0   8        8.27        6.65      0.75 o
   5   0   8       34.32       34.77      1.75 o
   6   0   8        0.32        0.50      0.67 o
  -6   1   8        3.81        4.42      3.48 o
  -5   1   8        1.27        1.08      1.22 o
  -4   1   8      202.83      203.58      3.12 o
  -3   1   8        8.35        9.57      0.76 o
  -2   1   8     1957.65     2051.13     23.44 o
  -1   1   8       28.46       30.98      0.58 o
   0   1   8     2432.35     2196.54     25.19 o
   1   1   8       14.21       15.47      0.60 o
   2   1   8     2090.15     2125.11     16.05 o
   3   1   8       48.09       42.41      0.80 o
   4   1   8      198.30      197.09      2.18 o
   5   1   8        6.39        8.30      1.55 o
   6   1   8        4.51        4.79      2.30 o
  -6   2   8        4.96        5.11      2.01 o
  -5   2   8       21.07       19.92      1.96 o
  -4   2   8       31.94       27.76      1.44 o
  -3   2   8      501.90      501.62      5.04 o
  -2   2   8       20.00       19.42      0.66 o
  -1   2   8     2046.07     1965.91     20.25 o
   0   2   8       13.49       13.80      0.55 o
   1   2   8     1252.61     1230.98      8.85 o
   2   2   8      144.89      141.13      1.21 o
   3   2   8      295.14      303.71      2.50 o
   4   2   8        2.62        3.66      0.98 o
   5   2   8       24.29       20.81      1.85 o
   6   2   8        1.47        1.38      2.02 o
  -5   3   8        2.88        1.62      1.74 o
  -4   3   8       17.13       18.66      1.87 o
  -3   3   8        4.90        5.92      1.18 o
  -2   3   8      520.51      524.97      3.45 o
  -1   3   8        7.66        7.78      0.72 o
   0   3   8      803.89      781.67      5.04 o
   1   3   8      105.36       93.03      0.82 o
   2   3   8      359.14      371.29      4.17 o
   3   3   8        8.43       10.81      1.16 o
   4   3   8       46.37       49.42      1.87 o
   5   3   8        1.61        1.68      1.42 o
  -5   4   8       15.13       13.41      9.16 o
  -4   4   8        5.05        4.60      2.28 o
  -3   4   8      123.64      135.01      1.86 o
  -2   4   8        0.97        0.36      0.31 o
  -1   4   8      305.49      313.54      2.80 o
   0   4   8       17.10       21.06      1.06 o
   1   4   8      308.50      312.13      2.05 o
   2   4   8       32.21       31.57      1.55 o
   3   4   8       54.50       52.63      1.94 o
   4   4   8        2.51        2.43      0.72 o
   5   4   8        6.19       10.11     13.20 o
  -3   5   8        8.08        9.52      2.50 o
  -2   5   8       54.11       55.38      2.15 o
  -1   5   8       17.54       17.02      1.84 o
   0   5   8       62.23       65.10      1.81 o
   1   5   8        0.99        0.32      0.67 o
   2   5   8       91.12       94.60      2.23 o
   3   5   8        0.94        1.01      0.73 o
  -1   6   8       38.20       39.19      4.92 o
   0   6   8        6.87        7.26      4.50 o
   0  -6   9       12.53       10.92     12.78 o
  -3  -5   9       21.76       25.36      4.39 o
  -2  -5   9       48.88       52.19      3.66 o
  -1  -5   9       26.63       24.87      2.74 o
   0  -5   9       87.69       84.63      3.45 o
   1  -5   9       39.08       42.78      2.51 o
   2  -5   9       22.17       21.80      2.61 o
   3  -5   9       27.46       25.99      3.41 o
  -4  -4   9        8.95        8.58      3.50 o
  -3  -4   9       10.67       11.43      2.54 o
  -2  -4   9       36.70       35.70      2.01 o
  -1  -4   9      157.42      162.00      4.13 o
   0  -4   9      149.65      153.55      2.06 o
   1  -4   9      135.09      127.44      2.39 o
   2  -4   9       14.58       15.58      1.78 o
   3  -4   9       46.58       45.15      1.98 o
   4  -4   9        5.74        6.44      2.04 o
  -5  -3   9        5.32        6.08      3.32 o
  -4  -3   9       46.54       51.24      2.69 o
  -3  -3   9       77.53       73.57      2.01 o
  -2  -3   9      312.51      304.68      4.98 o
  -1  -3   9      290.56      288.56      4.22 o
   0  -3   9      677.06      657.65      5.55 o
   1  -3   9      289.13      294.88      3.51 o
   2  -3   9      279.99      293.44      4.79 o
   3  -3   9       97.42       99.55      1.40 o
   4  -3   9       29.81       29.62      1.83 o
   5  -3   9        3.28        4.07      2.02 o
  -6  -2   9        2.89        2.55      2.23 o
  -5  -2   9       11.33       12.83      2.54 o
  -4  -2   9       29.32       28.99      2.03 o
  -3  -2   9      114.84      111.56      2.11 o
  -2  -2   9      245.22      240.90      3.13 o
  -1  -2   9      921.24      917.71      9.08 o
   0  -2   9      691.78      738.43      4.80 o
   1  -2   9      977.37      958.36      9.30 o
   2  -2   9      106.57      113.33      1.43 o
   3  -2   9      260.41      277.62      1.60 o
   4  -2   9       51.05       47.82      1.08 o
   5  -2   9       11.02       12.09      1.84 o
   6  -2   9        0.44        1.80      2.82 o
  -6  -1   9        9.05        9.96      3.99 o
  -5  -1   9        8.67        8.64      2.19 o
  -4  -1   9      158.14      167.04      2.95 o
  -3  -1   9      500.65      488.91      5.73 o
  -2  -1   9      723.52      737.31     11.54 o
  -1  -1   9     1203.39     1242.45     11.68 o
   0  -1   9     2303.97     2018.93     33.27 o
   1  -1   9     1320.82     1263.98     24.02 o
   2  -1   9      332.32      328.89      4.78 o
   3  -1   9      240.35      236.47      2.11 o
   4  -1   9       40.51       41.59      1.09 o
   5  -1   9       25.91       21.61      1.48 o
   6  -1   9        3.03        2.38      1.84 o
  -6   0   9        1.26        1.04      2.84 o
  -5   0   9        1.12        1.36      2.63 o
  -4   0   9       78.45       71.39      1.19 o
  -3   0   9      421.74      442.12      4.16 o
  -2   0   9      770.74      769.25      6.47 o
  -1   0   9     2325.62     2098.61     39.74 o
   0   0   9      598.22      686.26      2.86 o
   1   0   9      907.28      811.48     17.82 o
   2   0   9      516.61      509.71      4.31 o
   3   0   9      354.84      387.96      4.06 o
   4   0   9      220.76      217.51      2.62 o
   5   0   9       28.31       31.91      1.85 o
   6   0   9        1.10        2.69      2.02 o
  -6   1   9        9.48        9.60      4.07 o
  -5   1   9        8.41        6.13      1.88 o
  -4   1   9      161.41      170.39      2.95 o
  -3   1   9      485.71      469.86      5.25 o
  -2   1   9      668.98      689.20      9.49 o
  -1   1   9     1209.81     1177.57     20.73 o
   0   1   9     2321.72     2088.06     32.85 o
   1   1   9     1337.70     1363.20     16.50 o
   2   1   9      351.10      354.94      3.69 o
   3   1   9      214.04      211.74      2.34 o
   4   1   9       39.59       40.93      1.01 o
   5   1   9       25.64       20.50      1.67 o
   6   1   9        2.83        4.42      2.79 o
  -6   2   9        2.52        2.33      2.08 o
  -5   2   9       10.03        9.72      2.09 o
  -4   2   9       21.87       20.24      1.60 o
  -3   2   9      130.11      130.92      2.37 o
  -2   2   9      234.40      237.14      2.46 o
  -1   2   9      934.76      935.79      8.76 o
   0   2   9      673.11      674.12      7.86 o
   1   2   9      996.59      987.22      6.91 o
   2   2   9      117.20      121.33      1.15 o
   3   2   9      280.88      295.02      2.17 o
   4   2   9       51.42       48.46      1.40 o
   5   2   9       10.75       11.94      2.73 o
   6   2   9        0.47        0.32      0.92 o
  -5   3   9        6.38        7.60      2.60 o
  -4   3   9       46.48       53.96      2.09 o
  -3   3   9       81.04       76.06      1.43 o
  -2   3   9      299.63      298.85      3.42 o
  -1   3   9      284.54      272.44      1.55 o
   0   3   9      660.92      635.50      5.31 o
   1   3   9      298.62      304.54      1.98 o
   2   3   9      271.91      279.06      3.88 o
   3   3   9       89.68       88.87      1.50 o
   4   3   9       30.31       31.72      2.19 o
   5   3   9        2.54        2.21      2.15 o
  -4   4   9       10.37       10.07      2.52 o
  -3   4   9       15.78       16.67      1.78 o
  -2   4   9       33.75       31.43      1.49 o
  -1   4   9      159.64      160.40      1.63 o
   0   4   9      153.13      154.26      1.49 o
   1   4   9      133.88      124.76      1.30 o
   2   4   9       19.61       21.10      1.75 o
   3   4   9       47.27       46.89      2.10 o
   4   4   9        7.06       10.33      2.87 o
  -3   5   9       23.33       23.37      2.50 o
  -2   5   9       50.92       53.48      2.30 o
  -1   5   9       25.64       22.89      1.78 o
   0   5   9       80.91       79.96      2.28 o
   1   5   9       40.17       43.11      2.28 o
   2   5   9       20.79       19.15      2.39 o
   3   5   9       28.39       29.54      3.91 o
   0   6   9       14.57       16.91     13.60 o
  -3  -5  10       18.82       23.97     15.06 o
  -2  -5  10        0.88        2.36      3.28 o
  -1  -5  10       74.09       72.35      3.16 o
   0  -5  10        7.32        6.50      3.93 o
   1  -5  10       60.68       59.10      2.71 o
   2  -5  10        1.00        1.05      1.35 o
  -4  -4  10        5.09        4.68      3.38 o
  -3  -4  10       25.54       25.35      3.12 o
  -2  -4  10      157.06      168.83      3.64 o
  -1  -4  10       46.86       42.40      2.06 o
   0  -4  10      264.44      267.46      3.30 o
   1  -4  10       47.82       39.89      1.62 o
   2  -4  10      130.70      140.91      3.30 o
   3  -4  10       13.74       14.38      2.04 o
   4  -4  10       32.37       34.46      2.45 o
  -5  -3  10       27.39       27.47      3.75 o
  -4  -3  10       21.44       26.75      2.86 o
  -3  -3  10      109.41      107.98      2.55 o
  -2  -3  10       40.35       35.05      1.65 o
  -1  -3  10      384.92      396.94      6.92 o
   0  -3  10       38.19       32.90      1.10 o
   1  -3  10      678.11      659.81      8.42 o
   2  -3  10       46.54       42.90      1.28 o
   3  -3  10       96.72      100.36      1.84 o
   4  -3  10       10.81       13.68      1.91 o
   5  -3  10        9.70       10.88      2.53 o
  -6  -2  10        7.25        7.18      5.89 o
  -5  -2  10       10.43       12.46      2.90 o
  -4  -2  10       76.31       72.67      2.20 o
  -3  -2  10      123.72      130.18      2.33 o
  -2  -2  10      862.35      865.14     11.43 o
  -1  -2  10      112.35      110.60      1.56 o
   0  -2  10     1484.13     1529.73     11.93 o
   1  -2  10      157.34      149.52      1.96 o
   2  -2  10      917.86      938.09      8.75 o
   3  -2  10        7.92        9.64      1.00 o
   4  -2  10       74.80       72.60      1.34 o
   5  -2  10        1.48        1.85      1.12 o
  -6  -1  10        1.55        4.13      3.91 o
  -5  -1  10       28.78       25.52      2.53 o
  -4  -1  10        4.81        1.08      0.55 o
  -3  -1  10      207.29      220.79      3.15 o
  -2  -1  10       85.66       92.48      2.23 o
  -1  -1  10     1858.08     1780.79     22.76 o
   0  -1  10      227.44      196.64      2.98 o
   1  -1  10     1246.98     1189.26     14.82 o
   2  -1  10      108.89      124.74      1.58 o
   3  -1  10      186.30      186.77      1.48 o
   4  -1  10       24.43       26.97      1.11 o
   5  -1  10       45.79       41.07      1.70 o
   6  -1  10        0.34        1.44      3.33 o
  -6   0  10       15.80       15.00      3.66 o
  -5   0  10       14.81       13.61      3.30 o
  -4   0  10      104.76      108.48      2.15 o
  -3   0  10       77.48       82.91      1.09 o
  -2   0  10     1711.87     1626.99     21.73 o
  -1   0  10        0.54        4.00      0.63 o
   0   0  10     3135.59     3480.39     10.56 o
   1   0  10      414.30      427.31      9.11 o
   2   0  10     1377.46     1375.09     19.42 o
   3   0  10        0.32        1.90      0.66 o
   4   0  10       16.06       13.54      1.12 o
   5   0  10        5.51        2.82      0.53 o
   6   0  10       13.45       11.43      3.67 o
  -6   1  10        1.61        3.51      5.32 o
  -5   1  10       28.94       25.90      1.88 o
  -4   1  10        4.58        2.92      1.14 o
  -3   1  10      202.41      208.75      2.21 o
  -2   1  10      102.99      113.38      1.96 o
  -1   1  10     1842.82     1786.43     26.02 o
   0   1  10      238.91      214.51      2.89 o
   1   1  10     1227.85     1196.09     17.47 o
   2   1  10      106.94      121.31      1.26 o
   3   1  10      210.23      205.80      2.75 o
   4   1  10       27.44       31.50      1.09 o
   5   1  10       47.90       44.88      1.70 o
   6   1  10        0.42        0.62      0.87 o
  -6   2  10        7.59        7.99      3.97 o
  -5   2  10       10.50       10.90      2.25 o
  -4   2  10       84.34       82.98      1.60 o
  -3   2  10      130.02      142.31      2.14 o
  -2   2  10      862.79      876.84      9.13 o
  -1   2  10      104.01      103.70      1.03 o
   0   2  10     1469.02     1452.53     16.01 o
   1   2  10      154.82      150.62      1.23 o
   2   2  10      956.62      963.86     10.12 o
   3   2  10        6.55        9.29      0.93 o
   4   2  10       70.39       71.28      2.00 o
   5   2  10        1.81        1.86      1.05 o
  -5   3  10       26.17       26.19      2.90 o
  -4   3  10       20.08       22.15      2.21 o
  -3   3  10      104.60      104.81      1.72 o
  -2   3  10       45.42       41.19      1.21 o
  -1   3  10      381.94      381.19      3.60 o
   0   3  10       43.19       36.27      0.96 o
   1   3  10      665.07      647.44      6.76 o
   2   3  10       48.11       45.62      1.14 o
   3   3  10      100.98       98.14      1.68 o
   4   3  10       11.88       14.28      2.26 o
   5   3  10       10.96       12.65      3.25 o
  -4   4  10        5.12        3.65      1.88 o
  -3   4  10       23.41       25.30      1.93 o
  -2   4  10      166.98      173.60      1.91 o
  -1   4  10       46.01       41.76      1.34 o
   0   4  10      258.73      259.22      3.07 o
   1   4  10       45.91       38.10      1.36 o
   2   4  10      126.75      133.42      2.01 o
   3   4  10       12.32       13.13      2.01 o
   4   4  10       31.22       33.03      3.33 o
  -3   5  10       20.14       20.13      3.65 o
  -2   5  10        0.54        1.17      1.69 o
  -1   5  10       71.21       72.64      2.04 o
   0   5  10        6.93        6.75      2.85 o
   1   5  10       61.43       61.02      2.36 o
   2   5  10        0.68        1.52      1.56 o
   3   5  10        4.40        7.39      7.73 o
  -3  -5  11        8.80       10.86      8.96 o
  -2  -5  11        3.66        4.58      3.66 o
  -1  -5  11       41.38       38.78      3.47 o
   0  -5  11       10.97       10.97      5.01 o
   1  -5  11       56.11       53.30      2.78 o
   2  -5  11        0.53        0.18      0.72 o
  -4  -4  11       32.64       36.20      4.40 o
  -3  -4  11        2.03        3.36      3.49 o
  -2  -4  11      131.66      136.11      3.41 o
  -1  -4  11       25.66       26.09      2.18 o
   0  -4  11      197.46      201.55      2.54 o
   1  -4  11       38.79       41.95      1.87 o
   2  -4  11      124.32      128.53      2.35 o
   3  -4  11        6.90        7.77      2.32 o
   4  -4  11       10.08        9.11      3.50 o
  -5  -3  11        7.40        8.90      3.57 o
  -4  -3  11        2.40        2.96      2.31 o
  -3  -3  11      149.45      147.81      3.03 o
  -2  -3  11       22.20       19.33      2.15 o
  -1  -3  11      712.66      724.35     11.13 o
   0  -3  11       35.23       41.40      1.35 o
   1  -3  11      500.86      488.62      7.19 o
   2  -3  11       27.96       29.86      1.42 o
   3  -3  11      118.12      124.45      1.71 o
   4  -3  11       26.11       27.20      2.21 o
   5  -3  11       13.66       14.64      6.58 o
  -6  -2  11        2.10        1.87      4.31 o
  -5  -2  11        9.10        9.51      3.16 o
  -4  -2  11      114.36      117.90      2.35 o
  -3  -2  11       84.20       76.57      2.08 o
  -2  -2  11      445.05      464.04      8.61 o
  -1  -2  11      102.01      105.14      1.36 o
   0  -2  11      989.11      980.56     12.06 o
   1  -2  11      161.43      165.16      2.04 o
   2  -2  11      471.03      475.82      4.32 o
   3  -2  11       17.00       14.88      1.13 o
   4  -2  11       35.72       34.72      1.48 o
   5  -2  11        0.81        1.05      0.88 o
  -6  -1  11        2.05        2.30      7.12 o
  -5  -1  11       38.09       41.23      2.66 o
  -4  -1  11        1.42        0.72      0.49 o
  -3  -1  11      379.53      416.25      4.53 o
  -2  -1  11        8.20        8.91      1.11 o
  -1  -1  11     1540.49     1460.49     22.79 o
   0  -1  11      441.94      414.37      4.55 o
   1  -1  11     1530.47     1496.41     20.91 o
   2  -1  11       43.78       41.76      1.03 o
   3  -1  11      544.43      590.84      3.11 o
   4  -1  11       27.41       23.96      1.38 o
   5  -1  11        0.36        0.89      0.41 o
   6  -1  11        1.80        3.81     19.17 o
  -6   0  11        1.28       -0.02      1.88 o
  -5   0  11        1.37        0.65      1.93 o
  -4   0  11      140.94      138.91      2.10 o
  -3   0  11      125.88      119.84      1.87 o
  -2   0  11      274.43      247.74      5.27 o
  -1   0  11      216.44      210.15      2.61 o
   0   0  11     1701.33     1833.72      9.11 o
   1   0  11      174.63      176.75      2.61 o
   2   0  11      633.64      629.93     10.55 o
   3   0  11        0.69        0.68      0.29 o
   4   0  11       33.86       37.21      1.22 o
   5   0  11        3.43        5.88      1.67 o
  -6   1  11        1.86        2.43      8.01 o
  -5   1  11       37.99       40.37      2.27 o
  -4   1  11        2.61        1.98      0.98 o
  -3   1  11      401.14      438.73      4.33 o
  -2   1  11        4.22        4.49      0.82 o
  -1   1  11     1588.52     1565.08     25.23 o
   0   1  11      447.05      446.44      4.68 o
   1   1  11     1523.17     1430.17     18.06 o
   2   1  11       47.58       45.66      0.91 o
   3   1  11      555.86      593.67      5.11 o
   4   1  11       30.15       25.33      1.25 o
   5   1  11        0.17        0.83      1.09 o
  -6   2  11        1.46        0.87      1.43 o
  -5   2  11        8.52        8.98      2.64 o
  -4   2  11      112.33      114.99      1.88 o
  -3   2  11       90.64       84.42      1.58 o
  -2   2  11      452.38      459.52      6.77 o
  -1   2  11       93.24      100.99      1.01 o
   0   2  11     1018.47     1013.49     15.92 o
   1   2  11      150.08      156.24      1.94 o
   2   2  11      448.57      453.40      5.55 o
   3   2  11       20.09       16.97      1.23 o
   4   2  11       39.02       39.29      2.26 o
   5   2  11        0.75        1.29      2.33 o
  -5   3  11        8.04       10.59      2.90 o
  -4   3  11        2.04        2.12      0.92 o
  -3   3  11      152.59      157.56      2.17 o
  -2   3  11       22.03       18.93      1.33 o
  -1   3  11      728.93      718.64     10.05 o
   0   3  11       39.79       45.60      1.15 o
   1   3  11      495.26      490.16      4.01 o
   2   3  11       29.08       31.47      1.25 o
   3   3  11      122.83      125.33      2.07 o
   4   3  11       26.94       27.54      2.65 o
   5   3  11       13.08       13.48      4.58 o
  -4   4  11       31.05       33.71      2.94 o
  -3   4  11        2.02        1.76      1.33 o
  -2   4  11      123.18      120.35      2.07 o
  -1   4  11       24.48       26.01      1.62 o
   0   4  11      191.06      196.62      2.23 o
   1   4  11       37.60       38.31      1.58 o
   2   4  11      122.86      121.74      2.81 o
   3   4  11        5.57        6.41      2.58 o
   4   4  11       10.09        8.68     10.04 o
  -3   5  11        7.01        6.82      5.47 o
  -2   5  11        4.74        4.88      2.81 o
  -1   5  11       41.83       40.44      2.35 o
   0   5  11        9.96        9.86      3.08 o
   1   5  11       53.44       49.57      2.65 o
   2   5  11        0.91        1.35      0.70 o
  -2  -5  12       15.33       13.75      4.76 o
  -1  -5  12       21.20       20.21      4.05 o
   0  -5  12       26.11       23.36      5.55 o
   1  -5  12       16.39       13.19      3.33 o
  -4  -4  12        4.16        1.68     12.99 o
  -3  -4  12       28.99       27.40      3.92 o
  -2  -4  12       39.65       41.77      2.69 o
  -1  -4  12      136.44      139.29      2.70 o
   0  -4  12       73.27       64.29      1.81 o
   1  -4  12      100.04      103.75      2.20 o
   2  -4  12       39.31       34.56      2.23 o
   3  -4  12       22.70       24.07      2.66 o
   4  -4  12        2.06        2.66     15.33 o
  -5  -3  12        3.59        4.31     13.82 o
  -4  -3  12       40.95       37.91      3.35 o
  -3  -3  12       52.33       53.23      2.56 o
  -2  -3  12      238.08      231.15      3.75 o
  -1  -3  12      130.40      126.93      1.58 o
   0  -3  12      362.55      377.49      4.04 o
   1  -3  12      117.61      110.79      2.17 o
   2  -3  12      236.86      239.31      2.85 o
   3  -3  12       31.81       34.11      1.94 o
   4  -3  12        7.79        7.09      2.09 o
  -5  -2  12        6.35        4.71      2.18 o
  -4  -2  12       22.99       24.62      2.54 o
  -3  -2  12       87.34       86.25      2.29 o
  -2  -2  12      229.50      236.52      3.70 o
  -1  -2  12      507.84      530.53      4.61 o
   0  -2  12      490.41      433.67      7.63 o
   1  -2  12      595.64      600.45      6.84 o
   2  -2  12      192.06      183.47      3.66 o
   3  -2  12      106.92      103.75      1.74 o
   4  -2  12       34.47       35.06      1.85 o
   5  -2  12       19.76       17.26      2.43 o
  -6  -1  12       16.19       17.71      8.61 o
  -5  -1  12        0.59        1.86      1.51 o
  -4  -1  12       80.21       75.49      2.29 o
  -3  -1  12      201.84      218.91      2.12 o
  -2  -1  12      716.58      735.80     10.37 o
  -1  -1  12      239.31      211.78      4.10 o
   0  -1  12      726.42      726.05      4.51 o
   1  -1  12      349.51      342.07      6.76 o
   2  -1  12      490.00      491.52      6.30 o
   3  -1  12       74.79       81.49      1.24 o
   4  -1  12       21.62       19.20      1.57 o
   5  -1  12        9.57       12.26      2.08 o
  -6   0  12        1.81        3.41     26.47 o
  -5   0  12       13.65        9.09      3.75 o
  -4   0  12       44.48       48.87      1.67 o
  -3   0  12      149.11      142.49      3.62 o
  -2   0  12      696.20      646.81      9.80 o
  -1   0  12      240.94      248.38      1.61 o
   0   0  12      721.01      811.73      3.95 o
   1   0  12     1061.04     1115.02      8.61 o
   2   0  12      279.29      282.99      5.12 o
   3   0  12      218.41      224.98      3.67 o
   4   0  12      195.18      217.40      2.81 o
   5   0  12       13.96       12.82      2.20 o
  -6   1  12       17.00       11.08     11.49 o
  -5   1  12        1.38        2.29      2.13 o
  -4   1  12       75.17       72.32      1.97 o
  -3   1  12      194.82      211.57      2.71 o
  -2   1  12      747.95      787.51      8.02 o
  -1   1  12      223.46      214.14      4.11 o
   0   1  12      755.66      788.78      5.72 o
   1   1  12      368.08      336.80      6.78 o
   2   1  12      476.52      480.34      4.07 o
   3   1  12       66.30       73.05      1.08 o
   4   1  12       22.21       17.91      1.53 o
   5   1  12        8.30       10.10      2.10 o
  -5   2  12        5.71        5.35      2.48 o
  -4   2  12       24.01       29.49      2.10 o
  -3   2  12       89.81       91.18      1.63 o
  -2   2  12      230.52      243.44      2.77 o
  -1   2  12      516.20      553.07      5.50 o
   0   2  12      507.75      459.00      7.80 o
   1   2  12      622.64      644.02      6.84 o
   2   2  12      189.94      195.14      2.36 o
   3   2  12      106.61      106.77      1.62 o
   4   2  12       35.16       34.93      2.01 o
   5   2  12       21.44       16.90      2.88 o
  -5   3  12        3.24        4.45     10.88 o
  -4   3  12       39.43       36.59      2.56 o
  -3   3  12       51.21       55.31      1.72 o
  -2   3  12      246.25      244.39      3.54 o
  -1   3  12      122.25      119.15      1.47 o
   0   3  12      357.57      369.18      2.94 o
   1   3  12      121.09      115.32      1.30 o
   2   3  12      231.23      238.76      2.42 o
   3   3  12       28.86       28.57      2.12 o
   4   3  12        7.05        7.87      2.81 o
  -4   4  12        4.49        4.08      5.38 o
  -3   4  12       26.44       25.29      2.30 o
  -2   4  12       40.35       40.84      2.10 o
  -1   4  12      135.39      142.97      1.75 o
   0   4  12       77.11       65.65      1.59 o
   1   4  12       96.22      101.91      1.73 o
   2   4  12       39.06       36.08      2.13 o
   3   4  12       22.85       22.77      2.79 o
   4   4  12        2.24        4.09     10.63 o
  -2   5  12       13.37       12.75      2.95 o
  -1   5  12       21.37       19.70      3.22 o
   0   5  12       23.30       24.20      3.55 o
   1   5  12       16.62       13.40      2.89 o
  -2  -5  13       35.70       49.41     18.40 o
  -1  -5  13        2.83        4.85      4.67 o
   0  -5  13       66.75       66.09     10.51 o
   1  -5  13        0.42        1.21      1.66 o
  -3  -4  13       54.45       54.34      3.70 o
  -2  -4  13        0.26        1.29      0.91 o
  -1  -4  13      133.71      135.65      2.70 o
   0  -4  13        0.01        1.10      0.90 o
   1  -4  13       95.03       90.51      2.60 o
   2  -4  13        0.90        0.85      0.37 o
   3  -4  13       45.83       48.71      4.18 o
  -4  -3  13       39.57       40.97      3.48 o
  -3  -3  13        0.27        4.35      2.53 o
  -2  -3  13      131.53      128.88      2.27 o
  -1  -3  13        0.40        1.29      1.12 o
   0  -3  13      444.41      434.27      6.73 o
   1  -3  13        1.99        2.42      0.80 o
   2  -3  13      172.59      169.85      3.76 o
   3  -3  13        1.18        0.62      0.38 o
   4  -3  13       19.94       18.62      2.96 o
  -5  -2  13       37.68       40.45      3.69 o
  -4  -2  13        0.85        1.78      2.22 o
  -3  -2  13      234.40      236.01      3.36 o
  -2  -2  13        5.71        7.98      1.62 o
  -1  -2  13      822.85      802.43      6.20 o
   0  -2  13       75.95       64.19      1.27 o
   1  -2  13      523.21      502.33      7.35 o
   2  -2  13        2.46        2.86      1.03 o
   3  -2  13      205.44      203.10      1.82 o
   4  -2  13        3.12        2.63      1.10 o
   5  -2  13        4.13        2.39      1.21 o
  -5  -1  13        0.25        1.59      2.27 o
  -4  -1  13       47.04       43.92      2.65 o
  -3  -1  13        0.75        1.88      1.18 o
  -2  -1  13      585.02      568.16      7.94 o
  -1  -1  13       97.96       86.26      1.70 o
   0  -1  13      916.56      948.66      4.19 o
   1  -1  13       48.68       44.88      1.05 o
   2  -1  13      548.72      539.34     10.29 o
   3  -1  13        0.74        1.93      0.63 o
   4  -1  13       89.42       95.33      1.75 o
   5  -1  13       13.08       14.12      2.34 o
  -5   0  13       30.60       30.84      4.73 o
  -4   0  13        3.32        1.50      0.44 o
  -3   0  13      306.09      295.70      6.02 o
  -2   0  13       16.20       14.85      1.02 o
  -1   0  13     1967.18     2046.01     14.02 o
   0   0  13        0.50        2.36      0.42 o
   1   0  13      938.07     1015.89      4.28 o
   2   0  13        3.93        4.54      0.92 o
   3   0  13      247.66      245.67      3.11 o
   4   0  13        9.33        8.27      1.55 o
   5   0  13       17.51       17.21      2.41 o
  -5   1  13        0.21       -0.03      0.58 o
  -4   1  13       49.66       45.10      2.28 o
  -3   1  13        0.99        2.03      0.88 o
  -2   1  13      579.22      572.22      8.53 o
  -1   1  13       97.27       89.71      1.50 o
   0   1  13      891.25      940.33      3.43 o
   1   1  13       48.42       46.13      1.25 o
   2   1  13      566.05      566.13      6.53 o
   3   1  13        0.60        0.94      0.29 o
   4   1  13       87.35       91.88      1.59 o
   5   1  13       13.25       16.62      2.30 o
  -5   2  13       42.09       45.88      3.13 o
  -4   2  13        0.92        1.46      1.74 o
  -3   2  13      225.64      231.78      3.35 o
  -2   2  13        5.27        6.76      1.38 o
  -1   2  13      831.47      818.75      8.12 o
   0   2  13       72.00       63.70      1.32 o
   1   2  13      534.89      519.11      7.06 o
   2   2  13        2.10        3.04      0.81 o
   3   2  13      199.83      202.24      2.67 o
   4   2  13        2.89        3.24      1.87 o
   5   2  13        2.69        2.21      4.08 o
  -4   3  13       39.52       37.89      2.74 o
  -3   3  13        0.39        1.34      0.90 o
  -2   3  13      128.37      133.38      1.88 o
  -1   3  13        0.32        0.95      0.73 o
   0   3  13      443.97      448.04      5.97 o
   1   3  13        2.02        2.89      1.05 o
   2   3  13      176.56      182.35      1.91 o
   3   3  13        1.25        1.44      1.00 o
   4   3  13       19.37       18.54      2.93 o
  -4   4  13        0.13        1.50     11.58 o
  -3   4  13       53.84       52.61      2.86 o
  -2   4  13        0.36        1.27      2.09 o
  -1   4  13      137.56      140.47      2.09 o
   0   4  13        0.02        0.86      0.51 o
   1   4  13       93.37       90.49      2.32 o
   2   4  13        0.87        0.42      0.37 o
   3   4  13       45.73       44.96      4.55 o
  -1   5  13        2.97        3.14      3.77 o
   0   5  13       71.62       72.07      5.89 o
   1   5  13        0.57        1.14      3.54 o
   0  -5  14       33.20       25.08      8.42 o
  -3  -4  14       26.17       26.57      6.30 o
  -2  -4  14       24.53       23.35      3.27 o
  -1  -4  14       56.02       56.39      3.41 o
   0  -4  14       23.16       23.53      2.35 o
   1  -4  14      108.17      101.34      3.08 o
   2  -4  14       23.63       19.32      3.35 o
   3  -4  14       10.48        3.26     17.87 o
  -4  -3  14        9.30       11.04      4.32 o
  -3  -3  14       39.74       34.97      3.31 o
  -2  -3  14      171.46      180.42      3.06 o
  -1  -3  14       71.82       69.93      2.05 o
   0  -3  14      211.59      189.49      4.14 o
   1  -3  14       73.38       71.19      1.94 o
   2  -3  14       35.67       29.32      2.42 o
   3  -3  14       26.54       23.48      2.55 o
  -5  -2  14        5.34        5.65      3.66 o
  -4  -2  14       13.63       10.00      3.16 o
  -3  -2  14       93.35       97.90      3.04 o
  -2  -2  14      118.46      124.48      3.20 o
  -1  -2  14      300.63      288.34      5.76 o
   0  -2  14       85.12       72.08      1.43 o
   1  -2  14      383.75      375.38      5.91 o
   2  -2  14       56.65       52.15      1.58 o
   3  -2  14       53.59       51.46      1.80 o
   4  -2  14        9.37        3.74      0.59 o
  -5  -1  14        1.76        1.64      2.41 o
  -4  -1  14       90.72       97.79      3.02 o
  -3  -1  14       59.95       54.70      1.96 o
  -2  -1  14      388.71      371.92     11.31 o
  -1  -1  14      266.32      268.85      2.47 o
   0  -1  14     1140.90     1161.19      5.58 o
   1  -1  14      316.42      336.09      3.13 o
   2  -1  14      322.34      322.75      7.66 o
   3  -1  14       47.28       40.67      1.47 o
   4  -1  14       39.43       39.88      2.10 o
   5  -1  14       17.42       13.30      3.25 o
  -5   0  14        2.11        1.84      3.91 o
  -4   0  14        1.67        1.76      1.21 o
  -3   0  14      106.95       98.88      2.09 o
  -2   0  14      238.67      229.89      3.04 o
  -1   0  14      746.93      756.34      4.87 o
   0   0  14      178.70      189.44      1.73 o
   1   0  14      675.31      704.23      3.39 o
   2   0  14       52.20       51.20      1.22 o
   3   0  14      150.06      154.19      2.42 o
   4   0  14       22.73       15.56      1.86 o
   5   0  14       13.85       14.98      2.98 o
  -5   1  14        2.43        1.11      1.47 o
  -4   1  14       94.38       99.60      2.63 o
  -3   1  14       62.51       57.37      1.72 o
  -2   1  14      381.84      373.01      9.63 o
  -1   1  14      257.98      273.90      2.63 o
   0   1  14     1127.90     1177.95      4.04 o
   1   1  14      324.52      335.87      2.60 o
   2   1  14      316.91      308.42      6.88 o
   3   1  14       47.21       41.77      1.42 o
   4   1  14       38.23       39.13      1.80 o
   5   1  14       17.18       11.36      2.64 o
  -5   2  14        3.48        3.68      3.08 o
  -4   2  14       15.88       12.30      2.50 o
  -3   2  14       93.40      100.79      2.00 o
  -2   2  14      117.36      114.19      1.78 o
  -1   2  14      296.71      291.11      2.83 o
   0   2  14       80.02       69.81      1.32 o
   1   2  14      355.42      334.54      5.12 o
   2   2  14       55.65       51.51      1.50 o
   3   2  14       54.27       51.70      1.87 o
   4   2  14        9.53        8.34      2.71 o
  -4   3  14       11.85       12.28      3.09 o
  -3   3  14       39.75       35.52      2.34 o
  -2   3  14      167.66      178.17      2.48 o
  -1   3  14       69.86       72.94      1.80 o
   0   3  14      213.98      195.50      3.57 o
   1   3  14       80.59       80.47      1.78 o
   2   3  14       37.78       33.22      1.99 o
   3   3  14       25.54       24.82      2.63 o
   4   3  14       20.59       20.70      5.75 o
  -3   4  14       27.86       29.76      3.65 o
  -2   4  14       23.76       22.11      2.93 o
  -1   4  14       52.73       50.35      2.92 o
   0   4  14       25.57       25.00      2.02 o
   1   4  14      115.28      114.46      2.48 o
   2   4  14       23.51       23.15      2.96 o
   3   4  14       11.92        8.46      8.14 o
  -2  -4  15       45.85       44.95      3.94 o
  -1  -4  15       20.79       18.19      3.83 o
   0  -4  15      109.48      114.33      3.20 o
   1  -4  15       16.91       16.58      3.23 o
   2  -4  15       32.63       24.69      7.72 o
  -3  -3  15       21.54       15.74      3.72 o
  -2  -3  15       19.03       19.51      3.23 o
  -1  -3  15      196.57      198.12      2.98 o
   0  -3  15       26.38       21.34      2.11 o
   1  -3  15       99.64       99.15      2.84 o
   2  -3  15       62.50       59.05      2.82 o
   3  -3  15       25.95       20.15      2.86 o
  -4  -2  15       19.84       19.69      3.70 o
  -3  -2  15       13.95       14.07      3.42 o
  -2  -2  15      223.74      226.27      5.05 o
  -1  -2  15       94.54       87.63      2.57 o
   0  -2  15      485.27      496.53      4.76 o
   1  -2  15      129.00      118.59      2.37 o
   2  -2  15      174.87      172.12      2.44 o
   3  -2  15        7.28        5.39      1.00 o
   4  -2  15       19.01       16.92      2.63 o
  -5  -1  15       30.61       27.54      5.08 o
  -4  -1  15       11.70       14.23      3.52 o
  -3  -1  15      108.96       98.90      2.85 o
  -2  -1  15       51.95       48.85      1.89 o
  -1  -1  15      650.65      668.55      3.77 o
   0  -1  15       87.13       82.65      1.13 o
   1  -1  15      475.50      497.70      2.98 o
   2  -1  15       63.85       63.40      1.57 o
   3  -1  15       91.67       86.54      2.40 o
   4  -1  15        2.17        3.52      1.49 o
  -5   0  15       12.85       19.38      6.13 o
  -4   0  15       46.74       40.20      2.56 o
  -3   0  15      145.53      155.99      4.30 o
  -2   0  15      339.19      343.44      4.57 o
  -1   0  15      112.19      105.40      1.17 o
   0   0  15      877.47      915.49      4.53 o
   1   0  15      179.99      176.99      1.43 o
   2   0  15      569.40      589.09      2.92 o
   3   0  15       40.18       42.71      1.51 o
   4   0  15       39.93       33.17      2.07 o
  -5   1  15       29.41       28.31      4.31 o
  -4   1  15        9.29        8.77      3.07 o
  -3   1  15      109.37       93.86      2.15 o
  -2   1  15       47.25       46.12      1.62 o
  -1   1  15      653.49      693.21      3.60 o
   0   1  15       94.73       92.91      1.17 o
   1   1  15      457.86      478.63      2.96 o
   2   1  15       60.10       58.61      1.44 o
   3   1  15       84.70       82.90      1.85 o
   4   1  15        2.01        4.91      1.91 o
  -4   2  15       17.11       16.03      3.07 o
  -3   2  15       14.90       15.07      2.44 o
  -2   2  15      224.67      223.24      3.85 o
  -1   2  15       92.65       87.59      1.56 o
   0   2  15      467.58      493.57      4.14 o
   1   2  15      131.99      118.20      2.51 o
   2   2  15      175.15      168.90      3.77 o
   3   2  15        8.14       10.70      2.21 o
   4   2  15       18.10       17.21      3.04 o
  -3   3  15       23.58       19.06      2.64 o
  -2   3  15       20.30       19.63      2.58 o
  -1   3  15      195.52      194.60      2.22 o
   0   3  15       24.88       20.20      2.18 o
   1   3  15       98.98       99.65      2.46 o
   2   3  15       60.97       55.62      2.97 o
   3   3  15       26.28       23.75      2.95 o
  -3   4  15        1.23        1.66      2.33 o
  -2   4  15       46.62       44.93      2.93 o
  -1   4  15       21.48       19.97      2.90 o
   0   4  15      107.14      105.12      2.60 o
   1   4  15       15.41       13.06      2.89 o
   2   4  15       36.87       43.00     11.72 o
  -1  -4  16        1.18        1.73      2.93 o
   0  -4  16       71.69       65.21      3.06 o
   1  -4  16        7.52        7.15      5.13 o
  -3  -3  16       44.48       47.95      4.00 o
  -2  -3  16        4.61        3.48      2.06 o
  -1  -3  16      137.94      130.09      3.46 o
   0  -3  16        2.64        1.80      0.67 o
   1  -3  16      246.52      252.63      5.57 o
   2  -3  16        0.29        1.11      1.27 o
   3  -3  16       40.08       34.14      8.65 o
  -4  -2  16       40.81       41.00      4.38 o
  -3  -2  16        1.80        1.41      3.75 o
  -2  -2  16      135.36      135.28      3.88 o
  -1  -2  16       11.58       10.62      1.83 o
   0  -2  16      391.19      397.27      2.73 o
   1  -2  16       32.47       31.27      1.70 o
   2  -2  16      175.62      188.53      3.76 o
   3  -2  16        1.92        1.98      0.81 o
   4  -2  16       17.18       16.38     14.06 o
  -5  -1  16        7.36        6.89      9.60 o
  -4  -1  16        0.60        1.04      1.89 o
  -3  -1  16      165.33      162.27      5.10 o
  -2  -1  16        5.26        5.30      1.86 o
  -1  -1  16      463.02      481.63      2.68 o
   0  -1  16       20.20       21.95      1.25 o
   1  -1  16      491.89      539.25      3.14 o
   2  -1  16       10.21        9.13      1.62 o
   3  -1  16      138.33      129.56      2.51 o
   4  -1  16        3.37        2.75      1.62 o
  -4   0  16       94.16       98.29      3.04 o
  -3   0  16       21.30       16.81      2.18 o
  -2   0  16      390.91      425.18      3.50 o
  -1   0  16       44.26       43.04      1.18 o
   0   0  16      698.32      711.03      4.25 o
   1   0  16       42.93       42.13      1.18 o
   2   0  16      245.59      255.68      1.84 o
   3   0  16       15.52       10.41      1.66 o
   4   0  16       20.21       19.47      2.33 o
  -4   1  16        0.49       -0.24      1.94 o
  -3   1  16      157.13      146.36      3.93 o
  -2   1  16        3.58        3.39      1.03 o
  -1   1  16      456.11      473.52      3.05 o
   0   1  16       20.37       22.34      1.20 o
   1   1  16      490.59      543.54      3.54 o
   2   1  16        8.75        8.17      1.53 o
   3   1  16      141.31      134.14      3.09 o
   4   1  16        2.78        2.15      0.69 o
  -4   2  16       39.32       38.04      3.71 o
  -3   2  16        1.66        0.35      2.57 o
  -2   2  16      132.24      121.04      2.80 o
  -1   2  16       12.20       12.54      1.58 o
   0   2  16      397.94      421.03      2.78 o
   1   2  16       29.79       29.28      1.78 o
   2   2  16      176.93      187.53      4.51 o
   3   2  16        2.53        3.44      1.67 o
  -3   3  16       42.85       39.68      3.53 o
  -2   3  16        4.49        3.38      1.26 o
  -1   3  16      140.79      127.57      2.67 o
   0   3  16        2.35        2.67      1.78 o
   1   3  16      238.32      236.01      3.99 o
   2   3  16        0.59        1.03      1.59 o
   3   3  16       40.37       33.01      5.05 o
  -1   4  16        0.72        0.08      1.30 o
   0   4  16       73.06       64.75      3.35 o
   1   4  16        7.64        8.18      4.42 o
   0  -4  17       34.01       25.00      4.21 o
  -2  -3  17       30.90       25.04      4.00 o
  -1  -3  17       65.28       57.02      2.86 o
   0  -3  17       42.47       39.92      2.57 o
   1  -3  17       54.99       46.69      2.80 o
   2  -3  17       73.92       78.75      8.08 o
  -3  -2  17       17.10        7.60      2.08 o
  -2  -2  17      135.91      143.14      4.95 o
  -1  -2  17      102.44      107.22      2.06 o
   0  -2  17      131.46      129.61      1.73 o
   1  -2  17      111.32      118.40      1.84 o
   2  -2  17       96.55      102.38      2.16 o
   3  -2  17       39.21       43.38      4.07 o
  -4  -1  17       25.74       20.05      5.12 o
  -3  -1  17       62.62       61.50      2.68 o
  -2  -1  17      150.00      147.72      2.13 o
  -1  -1  17      184.95      190.30      1.90 o
   0  -1  17      260.44      273.01      2.02 o
   1  -1  17      167.08      173.80      1.68 o
   2  -1  17      125.44      127.44      1.84 o
   3  -1  17       36.09       38.60      2.02 o
  -4   0  17        6.27        4.90      1.35 o
  -3   0  17       84.65       79.89      2.60 o
  -2   0  17      131.80      139.03      1.78 o
  -1   0  17      186.68      189.90      1.58 o
   0   0  17      210.27      199.46      1.52 o
   1   0  17      184.73      194.59      1.99 o
   2   0  17       97.21      108.88      1.59 o
   3   0  17       46.45       41.88      1.88 o
   4   0  17       13.68       10.85      3.46 o
  -4   1  17       24.28       16.03      4.50 o
  -3   1  17       66.23       66.88      2.71 o
  -2   1  17      143.72      144.93      1.93 o
  -1   1  17      189.43      198.71      1.55 o
   0   1  17      261.73      280.70      2.13 o
   1   1  17      171.73      177.94      1.64 o
   2   1  17      124.05      123.85      1.81 o
   3   1  17       39.06       39.32      2.08 o
   4   1  17       11.69        5.80      6.26 o
  -3   2  17       18.42       12.22      3.86 o
  -2   2  17      135.90      137.98      3.35 o
  -1   2  17       95.00      103.61      1.76 o
   0   2  17      132.85      135.99      1.95 o
   1   2  17      111.44      119.32      1.88 o
   2   2  17       95.25      101.43      2.32 o
   3   2  17       39.53       36.87      3.82 o
  -2   3  17       31.37       22.47      3.35 o
  -1   3  17       66.27       55.04      3.06 o
   0   3  17       43.95       41.37      2.33 o
   1   3  17       58.96       45.87      2.43 o
   2   3  17       71.21       76.14      6.13 o
   0   4  17       34.79       25.52      5.16 o
  -1  -3  18       30.13       28.59      3.77 o
   0  -3  18      150.56      161.32      2.62 o
   1  -3  18        6.39        7.55      4.38 o
  -3  -2  18       89.82       80.44     12.02 o
  -2  -2  18        6.99        6.42      2.33 o
  -1  -2  18      241.12      252.69      4.07 o
   0  -2  18       18.09       15.95      1.92 o
   1  -2  18      157.19      170.25      2.34 o
   2  -2  18        0.79        1.03      0.54 o
  -3  -1  18        0.64        2.87      2.41 o
  -2  -1  18      186.29      196.78      2.37 o
  -1  -1  18       17.18       17.78      1.67 o
   0  -1  18      274.34      289.05      2.57 o
   1  -1  18        4.92        4.73      1.43 o
   2  -1  18      120.31      129.32      2.00 o
   3  -1  18        4.01        6.76      3.16 o
  -4   0  18        2.63        4.48      1.88 o
  -3   0  18       80.79       76.73      3.07 o
  -2   0  18        3.94        5.96      1.97 o
  -1   0  18      265.49      266.63      2.17 o
   0   0  18        9.85        9.61      1.35 o
   1   0  18      326.46      352.57      3.46 o
   2   0  18        4.38        5.96      1.51 o
   3   0  18       61.99       59.02      2.02 o
  -3   1  18        0.86        1.06      0.73 o
  -2   1  18      198.94      218.17      2.24 o
  -1   1  18       18.24       17.33      1.45 o
   0   1  18      275.62      295.61      1.95 o
   1   1  18        5.41        5.38      1.52 o
   2   1  18      121.29      130.73      1.90 o
   3   1  18        3.38        5.36      3.06 o
  -3   2  18       88.48       81.51      8.08 o
  -2   2  18        7.66        6.98      2.34 o
  -1   2  18      240.88      255.47      3.00 o
   0   2  18       19.69       18.49      2.07 o
   1   2  18      164.75      180.51      2.36 o
   2   2  18        1.30        1.44      0.56 o
  -2   3  18       61.44       58.15      5.72 o
  -1   3  18       29.60       25.46      3.31 o
   0   3  18      152.45      159.27      2.70 o
   1   3  18        6.40        5.61      3.14 o
  -1  -3  19       34.29       32.15      6.98 o
   0  -3  19      128.32      113.45     19.45 o
  -2  -2  19       25.24       21.05      3.79 o
  -1  -2  19      139.32      142.51      2.80 o
   0  -2  19       28.24       28.92      2.38 o
   1  -2  19      149.07      160.52      2.11 o
   2  -2  19       11.74       12.12      5.12 o
  -3  -1  19        6.68        3.65      2.79 o
  -2  -1  19      133.99      137.64      2.60 o
  -1  -1  19       40.20       40.98      1.96 o
   0  -1  19      199.13      197.56      2.08 o
   1  -1  19       17.46       14.68      2.00 o
   2  -1  19      100.77      103.93      2.29 o
  -3   0  19       41.57       45.41      3.20 o
  -2   0  19       18.91       17.01      2.10 o
  -1   0  19      254.24      274.26      2.16 o
   0   0  19       20.17       18.11      1.61 o
   1   0  19      158.90      165.68      1.75 o
   2   0  19       17.28       16.69      1.99 o
  -3   1  19        6.73        3.78      4.94 o
  -2   1  19      132.49      140.30      2.65 o
  -1   1  19       42.90       46.44      1.97 o
   0   1  19      199.04      205.11      1.91 o
   1   1  19       18.59       16.87      1.89 o
   2   1  19      105.82      113.17      2.07 o
  -2   2  19       25.46       21.76      3.45 o
  -1   2  19      148.27      158.68      2.79 o
   0   2  19       31.30       34.51      2.19 o
   1   2  19      152.25      168.33      2.26 o
   2   2  19       12.58       11.19      3.41 o
  -1   3  19       33.22       30.01      8.43 o
   0   3  19      123.67      114.77      5.69 o
   0  -2  20      133.29      138.31      6.77 o
  -2  -1  20       19.66       18.14      4.08 o
  -1  -1  20      117.99      120.16      2.20 o
   0  -1  20       86.08       87.79      1.95 o
   1  -1  20      103.77      106.83      2.92 o
  -2   0  20       74.17       72.08      2.49 o
  -1   0  20       81.10       78.29      2.06 o
   0   0  20      180.70      196.84      1.92 o
   1   0  20       57.64       52.86      1.95 o
   2   0  20       43.85       33.03      6.99 o
  -2   1  20       18.60       17.77      3.29 o
  -1   1  20      117.55      118.79      2.53 o
   0   1  20       85.86       87.60      2.04 o
   1   1  20      108.19      120.76      3.54 o
  -1   2  20       31.81       33.48     12.50 o
   0   2  20      134.22      144.64      4.34 o
   1   2  20       35.62       26.65     11.14 o
   0  -1  21        0.12        1.04      2.82 o
  -1   0  21        3.65        5.08      5.31 o
   0   0  21      173.91      174.14      3.51 o
   0   1  21        0.13        0.62      1.04 o
 
